# Supplementary material for: Single-cell sequencing reveals suppressive transcriptional programs regulated by MIS/AMH in neonatal ovaries
Source: Proc Natl Acad Sci U S A. 2021 May 12;118(20):e2100920118. doi: 10.1073/pnas.2100920118 (PMC8157966; doi:10.1073/pnas.2100920118)
Supplement: Supplementary File [file pnas.2100920118.sd01.xlsx]

## Sheet: Feuil1
Dataset S1: Cluster markers identified in PND6 ovary combined scRNAseq dataset
gene	p_val	avg_logFC	pct.1	pct.2	p_val_adj	cluster
Islr	0	1.3154	0.717	0.229	0	0
Htra3	0	1.31288	0.639	0.175	0	0
Igfbp4	0	1.27168	0.846	0.326	0	0
Mmp2	0	1.2688	0.783	0.233	0	0
Dcn	0	1.25423	0.862	0.29	0	0
Col1a2	0	1.23805	0.992	0.362	0	0
Col1a1	0	1.16721	0.953	0.291	0	0
Sulf2	0	1.10908	0.822	0.397	0	0
Mdk	0	1.09376	0.867	0.386	0	0
Col6a2	0	1.09219	0.857	0.331	0	0
Bgn	0	1.06423	0.767	0.29	0	0
Col6a1	0	1.02049	0.77	0.288	0	0
Col3a1	0	1.01744	0.991	0.48	0	0
Igfbp7	0	0.95815	0.799	0.261	0	0
Mfap4	1.30279114605329e-313	1.19467	0.621	0.173	0	0
Sparcl1	4.22556e-300	1.10372	0.705	0.246	9.0465e-296	0
Sparc	2.43996e-293	0.614348	0.979	0.76	5.2237e-289	0
Eef1a1	5.82678e-291	0.387414	0.997	0.975	1.24745e-286	0
Dlk1	5.56234e-284	0.966609	0.682	0.236	1.19084e-279	0
Cxcl12	4.13799e-279	1.33945	0.547	0.145	8.85902e-275	0
Tgfbi	3.32427e-277	1.33925	0.553	0.182	7.11692e-273	0
Mfap2	2.15033e-273	0.94239	0.816	0.452	4.60364e-269	0
Col5a1	4.01251e-264	1.11786	0.617	0.218	8.59039e-260	0
Cpe	1.89148e-259	-1.68188	0.024	0.386	4.04947e-255	0
Pdgfra	1.66031e-252	1.20871	0.535	0.15	3.55457e-248	0
Itga6	5.96184e-250	-1.58343	0.228	0.553	1.27637e-245	0
Mgp	5.58115e-239	0.909696	0.778	0.391	1.19487e-234	0
Itih5	5.7822e-237	1.16459	0.525	0.162	1.23791e-232	0
Rbp1	5.01407e-236	1.1057	0.574	0.186	1.07346e-231	0
Lrrc17	2.15482e-234	1.22139	0.453	0.119	4.61325e-230	0
Tmsb4x	1.29933e-228	-1.17937	0.514	0.753	2.78173e-224	0
Col18a1	2.31191e-222	-1.56529	0.018	0.333	4.94957e-218	0
Ucp2	1.09059e-216	-1.37904	0.096	0.46	2.33484e-212	0
Ptn	3.42572e-214	0.97559	0.535	0.17	7.33413e-210	0
Tcf21	3.02232e-207	1.12321	0.481	0.139	6.47048e-203	0
Fstl1	8.34939e-197	0.803558	0.747	0.424	1.78752e-192	0
Gstm1	6.76663e-189	-1.34393	0.275	0.555	1.44867e-184	0
Ltbp4	1.96409e-184	0.868013	0.595	0.252	4.20491e-180	0
Cd34	4.09778e-183	0.987892	0.476	0.154	8.77294e-179	0
Ngfr	1.40263e-181	1.08029	0.412	0.113	3.0029e-177	0
Nid1	2.32728e-180	0.930049	0.569	0.27	4.98247e-176	0
Gpx1	2.12107e-178	-1.6098	0.164	0.413	4.54101e-174	0
Mylk	4.83908e-176	0.681471	0.619	0.284	1.036e-171	0
Lum	4.38871e-175	1.01977	0.465	0.146	9.39578e-171	0
Rps4x	8.65042e-170	0.517909	0.946	0.842	1.85197e-165	0
Gstm2	6.92653e-168	-1.37113	0.071	0.357	1.4829e-163	0
Ptgfrn	1.68179e-167	0.948754	0.41	0.142	3.60055e-163	0
Sfrp1	2.29185e-165	0.919062	0.508	0.188	4.90661e-161	0
Emilin1	6.96384e-161	0.943758	0.456	0.159	1.49089e-156	0
Clmp	1.03184e-158	0.966367	0.395	0.121	2.20906e-154	0
Nfix	2.33123e-155	0.908186	0.431	0.168	4.99093e-151	0
Itm2a	7.29372e-153	0.842695	0.556	0.272	1.56151e-148	0
Nr2f2	4.38169e-150	0.891983	0.513	0.219	9.38076e-146	0
Loxl1	1.51435e-148	0.949314	0.412	0.147	3.24207e-144	0
Mxra8	2.63393e-145	0.962606	0.363	0.117	5.63897e-141	0
Cfh	4.19656e-144	0.89922	0.418	0.173	8.98442e-140	0
Gapdh	2.19982e-143	-0.732935	0.491	0.745	4.7096e-139	0
Ivns1abp	4.25823e-142	-1.12993	0.059	0.326	9.11645e-138	0
Cd151	3.76718e-141	-0.987928	0.048	0.298	8.06516e-137	0
Ano1	1.52659e-138	-1.33572	0.02	0.245	3.26827e-134	0
Col5a2	2.09557e-136	0.837873	0.535	0.259	4.4864e-132	0
Olfml3	1.70367e-133	1.03295	0.304	0.086	3.6474e-129	0
Hbb.bs	4.94847e-133	-2.15102	0.329	0.49	1.05942e-128	0
Wnt4	1.58373e-132	0.905329	0.462	0.231	3.3906e-128	0
Plp1	1.22026e-129	1.14707	0.277	0.073	2.61246e-125	0
Cygb	2.14026e-128	0.810424	0.508	0.23	4.58208e-124	0
Serpinh1	1.0272e-127	0.585069	0.793	0.587	2.19914e-123	0
Gatm	1.72974e-126	-1.13431	0.136	0.407	3.7032e-122	0
Map1b	2.32106e-126	-1.03082	0.019	0.226	4.96915e-122	0
Btg2	3.27543e-126	-1.15991	0.054	0.295	7.01238e-122	0
Nid2	4.90331e-126	0.899063	0.343	0.119	1.04975e-121	0
Fos	1.51518e-125	-1.21332	0.176	0.45	3.24385e-121	0
Pmp22	1.84976e-124	0.870123	0.392	0.16	3.96016e-120	0
Gnas	4.17265e-122	0.419614	0.949	0.885	8.93322e-118	0
Arxes2	7.34861e-122	-1.07674	0.067	0.304	1.57326e-117	0
Pbx1	4.56909e-121	0.679212	0.644	0.41	9.78196e-117	0
Hbb.bt	6.33569e-121	-2.59254	0.19	0.345	1.35641e-116	0
H19	7.9102e-121	0.781784	0.604	0.321	1.6935e-116	0
Nfic	9.35495e-121	0.736153	0.478	0.278	2.0028e-116	0
Gpm6b	1.64296e-120	0.843286	0.403	0.173	3.51741e-116	0
Ezr	1.03583e-119	-0.891017	0.01	0.196	2.2176e-115	0
Itm2c	9.97238e-119	0.5945	0.741	0.54	2.13499e-114	0
Zfp36l1	5.0409e-116	0.657942	0.631	0.394	1.07921e-111	0
Rplp0	1.63045e-115	0.35691	0.929	0.835	3.49062e-111	0
Col26a1	3.51264e-115	0.889969	0.243	0.064	7.52021e-111	0
Nedd4	1.19494e-114	0.534696	0.785	0.627	2.55824e-110	0
Npr1	1.20224e-113	0.845514	0.25	0.073	2.57388e-109	0
Cdh11	3.10128e-113	0.847877	0.4	0.153	6.63953e-109	0
Nrep	9.37962e-112	0.636579	0.631	0.397	2.00808e-107	0
Klf6	3.09163e-111	-1.06254	0.045	0.261	6.61887e-107	0
Rpl4	4.67007e-111	0.387893	0.944	0.863	9.99816e-107	0
Gm14226	1.15865e-109	-1.00392	0.03	0.228	2.48056e-105	0
Aldh1a1	2.63539e-109	-1.09946	0.018	0.198	5.6421e-105	0
Lamb1	2.6778e-109	0.774035	0.426	0.22	5.73289e-105	0
Hmgb2	5.99598e-109	-1.03336	0.217	0.392	1.28368e-104	0
Adamts2	6.79594e-108	0.745625	0.468	0.244	1.45494e-103	0
Igf1	1.2055e-107	0.849247	0.387	0.173	2.58085e-103	0
Anxa2	9.82331e-107	-0.828038	0.139	0.391	2.10307e-102	0
Cyb5a	2.2393e-105	-0.773801	0.119	0.365	4.79411e-101	0
Gas5	8.93047e-105	0.656186	0.538	0.386	1.91192e-100	0
Rpl18a	2.14758e-104	0.376047	0.928	0.866	4.59775e-100	0
Rps8	2.41346e-104	0.404938	0.92	0.833	5.16698e-100	0
Laptm4a	7.62972e-104	0.513357	0.731	0.591	1.63345e-99	0
Rpl23	8.35458e-103	0.395777	0.937	0.871	1.78863e-98	0
Cyfip2	3.30858e-102	-0.888818	0.004	0.155	7.08334e-98	0
St3gal5	1.94963e-101	-0.802285	0.182	0.418	4.17396e-97	0
Klf2	7.38403e-101	-0.943597	0.014	0.181	1.58085e-96	0
Amhr2	9.83254e-101	-0.773798	0.004	0.154	2.10505e-96	0
Rpl30	8.71289e-100	0.47316	0.746	0.648	1.86534e-95	0
Maged2	1.10636e-99	-0.539619	0.608	0.613	2.36861e-95	0
Lama2	3.34861e-99	0.781212	0.257	0.083	7.16904e-95	0
Marcks	4.04821e-99	0.530897	0.742	0.545	8.66682e-95	0
Kazald1	4.61637e-99	-1.03277	0.021	0.198	9.8832e-95	0
Postn	8.2068e-99	0.735494	0.327	0.119	1.75699e-94	0
Gas1	1.39064e-98	0.714374	0.511	0.283	2.97723e-94	0
Dag1	4.37686e-98	-0.831054	0.238	0.458	9.37042e-94	0
Eln	4.71323e-98	0.449499	0.428	0.204	1.00906e-93	0
Dusp1	5.27957e-98	-1.17224	0.043	0.232	1.1303e-93	0
Isyna1	6.90733e-98	-0.858733	0.106	0.329	1.47879e-93	0
Bicc1	1.1859e-97	0.831263	0.277	0.098	2.5389e-93	0
Angptl2	1.43752e-97	0.797734	0.303	0.119	3.07759e-93	0
Hsd11b2	1.93274e-97	0.843237	0.246	0.075	4.13781e-93	0
Hmgcs2	3.46239e-97	-0.86792	0.03	0.21	7.41263e-93	0
Adam10	3.79906e-97	-0.666612	0.13	0.366	8.1334e-93	0
Ddx5	1.47801e-96	-0.462	0.413	0.678	3.16428e-92	0
Creb3l1	1.56503e-96	0.811957	0.268	0.088	3.35058e-92	0
Fth1	1.72376e-96	-0.527597	0.762	0.883	3.69041e-92	0
Rpl17	3.96841e-96	0.404935	0.868	0.801	8.49597e-92	0
S100a9	4.12957e-96	-3.59644	0.041	0.153	8.84099e-92	0
Tspan9	1.66239e-95	0.746326	0.354	0.153	3.55901e-91	0
Rps20	6.10518e-95	0.465827	0.744	0.622	1.30706e-90	0
Csrp1	2.04504e-94	0.708837	0.427	0.214	4.37823e-90	0
F11r	2.28733e-94	-0.866214	0.037	0.224	4.89695e-90	0
Rack1	3.9126e-94	0.346042	0.935	0.864	8.37649e-90	0
Bex4	5.33372e-94	-0.859122	0.007	0.155	1.1419e-89	0
Chchd10	1.18746e-93	-0.726613	0.243	0.447	2.54224e-89	0
Rpl35a	1.6618e-93	0.437973	0.762	0.679	3.55775e-89	0
Fst	4.34624e-93	-0.887075	0.006	0.151	9.30486e-89	0
P4hb	1.16543e-92	0.513587	0.658	0.512	2.49507e-88	0
Clu	1.75388e-92	-1.01885	0.073	0.262	3.75488e-88	0
Spint2	5.14589e-92	-0.781275	0.004	0.142	1.10168e-87	0
Fbln1	7.07052e-92	0.784981	0.316	0.133	1.51373e-87	0
Tubb4b	2.94108e-90	-0.971714	0.123	0.325	6.29657e-86	0
Thbs1	2.05446e-89	-0.891055	0.291	0.452	4.39839e-85	0
Adgrg1	3.74966e-89	-0.721153	0.007	0.147	8.02766e-85	0
Kcnk2	6.82647e-89	0.839016	0.203	0.053	1.46148e-84	0
Ppic	3.50629e-88	0.593073	0.567	0.39	7.50662e-84	0
Serpinb6a	5.21503e-88	-0.806455	0.302	0.441	1.11649e-83	0
Ggt5	5.59243e-88	0.758609	0.209	0.061	1.19728e-83	0
Casp6	9.11813e-88	-0.880031	0.097	0.301	1.9521e-83	0
Akr1c14	1.66364e-87	-0.828264	0.007	0.146	3.56168e-83	0
Slc25a37	7.04283e-87	-1.31839	0.019	0.164	1.5078e-82	0
Nfia	8.80361e-87	0.686135	0.344	0.179	1.88477e-82	0
Car2	1.46972e-86	-2.17187	0.016	0.15	3.14653e-82	0
Matn2	2.28158e-86	0.807591	0.239	0.083	4.88462e-82	0
Gstm6	4.86691e-86	-0.920266	0.003	0.129	1.04196e-81	0
Mmp14	5.53695e-86	0.756167	0.295	0.131	1.1854e-81	0
Rasgef1b	8.60158e-86	-0.835011	0.015	0.163	1.84151e-81	0
Cd24a	8.87179e-86	-1.35851	0.102	0.219	1.89936e-81	0
Arl6ip1	9.86503e-86	-0.68736	0.143	0.361	2.112e-81	0
Ube2c	3.48947e-85	-1.21523	0.021	0.172	7.47061e-81	0
Frem1	4.00271e-85	0.777619	0.228	0.071	8.56939e-81	0
Srpx2	7.97247e-85	0.777074	0.17	0.036	1.70683e-80	0
Stmn1	2.78485e-84	-0.743145	0.184	0.409	5.96209e-80	0
Lamp2	4.5078e-84	0.593324	0.423	0.286	9.65075e-80	0
Tfrc	7.9405e-84	-1.06296	0.027	0.178	1.69998e-79	0
Nfib	8.22197e-84	0.682005	0.462	0.268	1.76024e-79	0
Fam117a	5.07012e-83	-0.811981	0.028	0.188	1.08546e-78	0
H2.D1	5.65467e-83	-0.784984	0.014	0.154	1.21061e-78	0
Grina	1.70394e-82	-0.772455	0.066	0.247	3.64796e-78	0
Prdx3	1.84246e-82	-0.61656	0.019	0.166	3.94452e-78	0
Top2a	3.19331e-82	-1.05738	0.023	0.172	6.83656e-78	0
Cdkn1b	1.13805e-81	-0.705911	0.078	0.272	2.43645e-77	0
Zfp36	3.00733e-81	-1.01125	0.055	0.232	6.4384e-77	0
Vstm4	6.737e-81	0.746683	0.221	0.075	1.44233e-76	0
mt.Co1	8.88202e-81	-0.303516	0.999	0.994	1.90155e-76	0
Rpl12	1.55352e-80	0.337998	0.945	0.86	3.32594e-76	0
Kitl	2.88972e-80	-0.799609	0.091	0.28	6.18661e-76	0
Rps23	3.38086e-80	0.304685	0.95	0.9	7.23809e-76	0
Lpar1	5.1134e-80	0.764992	0.221	0.068	1.09473e-75	0
Rpl3	5.1453e-80	0.387098	0.861	0.761	1.10156e-75	0
Tdrp	6.72959e-80	-0.667265	0.005	0.13	1.44074e-75	0
Crip2	8.11165e-80	-0.734366	0.011	0.146	1.73662e-75	0
Ctse	2.02385e-79	-1.38486	0.003	0.119	4.33286e-75	0
Ngp	3.6697e-79	-3.22634	0.033	0.114	7.85646e-75	0
Birc5	7.40314e-79	-0.973814	0.021	0.164	1.58494e-74	0
Gsr	1.7882e-78	-0.945696	0.046	0.21	3.82837e-74	0
Hic1	4.13483e-78	0.733369	0.258	0.091	8.85226e-74	0
Rps5	4.22249e-78	0.388266	0.892	0.814	9.03992e-74	0
Podxl	4.21783e-77	-1.0169	0.006	0.129	9.02995e-73	0
Cd164	1.44006e-76	0.450612	0.457	0.375	3.08302e-72	0
Mgst1	1.86666e-76	-0.643229	0.12	0.318	3.99633e-72	0
Hsd3b1	5.70915e-76	-1.23506	0.003	0.116	1.22227e-71	0
C1galt1	6.21361e-76	-0.723587	0.027	0.175	1.33027e-71	0
Rbm38	8.48058e-76	-0.768084	0.008	0.134	1.81561e-71	0
Hba.a2	8.76095e-76	-2.0447	0.078	0.232	1.87563e-71	0
Rps9	1.14615e-75	0.345035	0.832	0.787	2.45379e-71	0
Lyz2	1.24713e-75	-2.45632	0.011	0.119	2.66997e-71	0
Ccna2	2.24746e-75	-0.795388	0.011	0.139	4.81159e-71	0
Calm1	3.96152e-75	-0.470869	0.261	0.484	8.48122e-71	0
S100a8	1.00651e-74	-2.70218	0.018	0.12	2.15484e-70	0
Wbp2	1.05949e-74	-0.508405	0.069	0.234	2.26827e-70	0
Mid1ip1	1.18524e-74	-0.704533	0.053	0.217	2.53747e-70	0
Rpl15	1.24534e-74	0.360404	0.814	0.746	2.66616e-70	0
Gm17541	1.43383e-74	0.371733	0.813	0.725	3.06968e-70	0
Rpl10	3.62086e-74	0.436055	0.403	0.33	7.75189e-70	0
Ctdsp2	4.45983e-74	0.500462	0.424	0.307	9.54804e-70	0
Tcf4	1.32984e-73	0.550079	0.442	0.298	2.84705e-69	0
Slc4a1	2.04166e-73	-1.64702	0.007	0.118	4.37099e-69	0
H2.K1	2.82897e-73	-0.622413	0.006	0.123	6.05653e-69	0
Rpl24	3.20396e-73	0.41428	0.708	0.613	6.85936e-69	0
Rpsa	3.44953e-73	0.305091	0.919	0.853	7.38509e-69	0
Rpl5	5.42721e-73	0.393279	0.827	0.751	1.16191e-68	0
Tmem184a	6.66233e-73	-0.731656	0.004	0.116	1.42634e-68	0
Igfbp5	6.9451e-73	0.419644	0.709	0.499	1.48688e-68	0
Nbl1	1.92624e-72	0.706037	0.291	0.137	4.12388e-68	0
Serping1	2.22625e-72	0.690405	0.291	0.118	4.76617e-68	0
Fat4	3.10436e-72	0.757215	0.236	0.099	6.64613e-68	0
Timp2	3.62089e-72	0.543027	0.564	0.379	7.75196e-68	0
Rpl10a	1.40505e-71	0.35847	0.839	0.752	3.00807e-67	0
Rpl13	3.94244e-71	0.331555	0.853	0.788	8.44037e-67	0
Ccnb2	7.83971e-71	-0.76168	0.011	0.134	1.6784e-66	0
B3gnt9	9.06037e-71	0.698964	0.205	0.069	1.93973e-66	0
Gas6	1.20213e-70	0.546304	0.602	0.45	2.57365e-66	0
Cdca8	1.76856e-70	-0.705224	0.014	0.142	3.78631e-66	0
Sh3bp5	3.16097e-70	0.674773	0.338	0.181	6.76731e-66	0
Eva1b	3.63296e-70	0.63768	0.283	0.134	7.7778e-66	0
Arhgdib	7.16855e-70	-0.979048	0.002	0.107	1.53472e-65	0
Plpp3	1.46358e-69	0.638237	0.418	0.255	3.13338e-65	0
Rcn3	1.47527e-69	0.649997	0.264	0.121	3.1584e-65	0
Rpl31	1.98814e-69	0.362827	0.785	0.698	4.25642e-65	0
Rps14	2.51473e-69	0.340027	0.898	0.841	5.38379e-65	0
Prdx2	2.89731e-69	-0.64254	0.282	0.402	6.20284e-65	0
Lcp1	5.8463e-69	-1.22046	0.011	0.124	1.25163e-64	0
S100a10	9.34104e-69	-0.622832	0.058	0.217	1.99982e-64	0
Junb	1.01565e-68	-0.897329	0.09	0.261	2.1744e-64	0
Id3	1.05332e-68	-0.825367	0.239	0.375	2.25505e-64	0
Rac2	1.13895e-68	-1.14776	0.006	0.114	2.43838e-64	0
Hn1	1.81133e-68	-0.525132	0.114	0.288	3.87787e-64	0
Mkrn1	2.41339e-68	-0.743981	0.055	0.212	5.16683e-64	0
Ptprs	4.91641e-68	0.571235	0.336	0.212	1.05255e-63	0
Hpcal1	5.00169e-68	-0.657676	0.065	0.226	1.07081e-63	0
Myo1e	5.24263e-68	-0.701262	0.008	0.124	1.12239e-63	0
Rps3a1	7.12512e-68	0.311557	0.906	0.858	1.52542e-63	0
Arf4	7.62941e-68	0.478531	0.438	0.321	1.63338e-63	0
Adam12	1.41665e-67	0.629913	0.15	0.044	3.0329e-63	0
Tuba1c	2.16669e-67	-0.724543	0.019	0.145	4.63866e-63	0
Rhd	2.41525e-67	-1.05105	0.003	0.107	5.1708e-63	0
Alas2	3.48968e-67	-1.30945	0.018	0.144	7.47105e-63	0
Meg3	3.87873e-67	0.658474	0.421	0.238	8.30398e-63	0
Rps10	5.43546e-67	0.347332	0.768	0.699	1.16368e-62	0
Rps25	5.73012e-67	0.37757	0.79	0.714	1.22676e-62	0
Sdc4	6.7424e-67	-0.698546	0.026	0.162	1.44348e-62	0
Igfbp2	7.9428e-67	-0.714435	0.01	0.126	1.70047e-62	0
Rpl37	8.90148e-67	0.351803	0.513	0.462	1.90572e-62	0
Racgap1	1.99427e-66	-0.660304	0.016	0.137	4.26953e-62	0
Anxa1	2.20712e-66	-1.3832	0.033	0.141	4.72522e-62	0
Scd2	6.54375e-66	-0.584221	0.272	0.442	1.40095e-61	0
Rpl28	8.9331e-66	0.341106	0.828	0.756	1.91249e-61	0
Rpl14	1.12462e-65	0.329086	0.862	0.782	2.40769e-61	0
Calr	1.52455e-65	0.392837	0.629	0.559	3.26391e-61	0
Gypa	1.70859e-65	-1.10517	0.003	0.104	3.65793e-61	0
Rpl7	1.83722e-65	0.323891	0.91	0.854	3.9333e-61	0
Ptges	3.20361e-65	-0.737809	0.023	0.15	6.85861e-61	0
Ube2s	3.23927e-65	-0.634016	0.11	0.282	6.93496e-61	0
Actg1	5.21269e-65	-0.32981	0.948	0.934	1.11599e-60	0
Reck	8.10827e-65	0.631572	0.187	0.073	1.7359e-60	0
Kdelr3	1.60044e-64	0.624096	0.184	0.067	3.42639e-60	0
Eif1	1.76926e-64	-0.378804	0.439	0.651	3.7878e-60	0
Idh1	1.90196e-64	-0.573196	0.109	0.274	4.0719e-60	0
Rps6	4.39609e-64	0.341403	0.815	0.753	9.41159e-60	0
Usp9x	4.41226e-64	-0.498824	0.136	0.314	9.44621e-60	0
Pkm	7.71323e-64	-0.486107	0.227	0.418	1.65133e-59	0
Mphosph8	1.58731e-63	-0.687689	0.042	0.18	3.39828e-59	0
Cks2	1.93162e-63	-0.593615	0.011	0.12	4.13541e-59	0
Creg1	1.99109e-63	-0.60385	0.041	0.177	4.26273e-59	0
Aldh1a2	2.3178e-63	-0.790175	0.018	0.141	4.96217e-59	0
Aard	2.34862e-63	-0.620622	0.01	0.121	5.02815e-59	0
Krt79	2.45931e-63	-0.724647	0.006	0.111	5.26514e-59	0
Ptprk	3.48348e-63	0.663328	0.246	0.115	7.45779e-59	0
Hba.a1	7.12321e-63	-1.53216	0.025	0.149	1.52501e-58	0
Isg20	7.61201e-63	-0.960244	0.01	0.116	1.62966e-58	0
Cdca3	8.39002e-63	-0.722657	0.01	0.119	1.79622e-58	0
Hmbs	1.59112e-62	-0.913844	0.051	0.182	3.40642e-58	0
Rps15a	1.98739e-62	0.33703	0.723	0.674	4.2548e-58	0
Atp1a2	2.63523e-62	0.680792	0.167	0.046	5.64177e-58	0
Cadm1	2.74608e-62	0.685545	0.222	0.094	5.87909e-58	0
Ppp1cb	2.76121e-62	-0.321752	0.251	0.44	5.91147e-58	0
Aldh1b1	2.80392e-62	-0.668889	0.004	0.102	6.00291e-58	0
Adipor1	5.19335e-62	-0.562007	0.078	0.235	1.11185e-57	0
Armcx6	5.54224e-62	0.627	0.273	0.147	1.18654e-57	0
Smad5	6.62472e-62	0.521605	0.378	0.274	1.41829e-57	0
Actr3b	1.01994e-61	0.721532	0.136	0.038	2.18359e-57	0
Inha	3.74672e-61	-0.721616	0.011	0.122	8.02136e-57	0
Egflam	3.84486e-61	0.686345	0.195	0.073	8.23147e-57	0
Fbln5	4.72066e-61	0.6356	0.187	0.066	1.01065e-56	0
Gng5	5.44555e-61	-0.324843	0.158	0.318	1.16584e-56	0
Gm9493	7.12554e-61	0.395755	0.389	0.339	1.52551e-56	0
Nr4a1	7.88374e-61	-0.837088	0.041	0.18	1.68783e-56	0
Snca	1.36434e-60	-0.879736	0.006	0.107	2.92091e-56	0
Rpl18	1.36899e-60	0.336826	0.8	0.739	2.93087e-56	0
Thra	1.74341e-60	0.454882	0.434	0.319	3.73246e-56	0
Pnp	2.10143e-60	-0.543868	0.016	0.13	4.49894e-56	0
Rpl39	2.29484e-60	0.411108	0.465	0.39	4.91302e-56	0
Smc4	4.32409e-60	-0.694774	0.046	0.181	9.25744e-56	0
Tpm1	6.35069e-60	0.506589	0.444	0.308	1.35962e-55	0
Gucy1a3	6.92358e-60	0.631229	0.304	0.169	1.48227e-55	0
Fbxo21	1.1174e-59	-0.666259	0.063	0.208	2.39225e-55	0
Ppp1r15a	2.29894e-59	-0.699983	0.035	0.164	4.92181e-55	0
Ptgis	2.36776e-59	0.628854	0.164	0.052	5.06914e-55	0
Ogn	2.58195e-59	0.691479	0.191	0.065	5.52769e-55	0
Epdr1	2.84274e-59	-0.634355	0.037	0.17	6.08603e-55	0
Pmepa1	3.13593e-59	0.677872	0.197	0.073	6.71371e-55	0
Prkcd	3.80531e-59	-0.549842	0.037	0.169	8.14679e-55	0
Rps27a	6.78696e-59	0.302433	0.89	0.847	1.45302e-54	0
Fam49b	8.332e-59	-0.719206	0.035	0.163	1.7838e-54	0
Rpl34	1.02858e-58	0.331331	0.604	0.549	2.20208e-54	0
Runx1	1.56586e-58	-0.603352	0.034	0.166	3.35235e-54	0
Armcx2	1.8382e-58	0.584876	0.365	0.225	3.9354e-54	0
Tk1	5.42569e-58	-0.837093	0.034	0.163	1.16159e-53	0
Rps13	6.4405e-58	0.333248	0.546	0.504	1.37885e-53	0
Rps24	6.49871e-58	0.313376	0.837	0.777	1.39131e-53	0
Rlim	7.20259e-58	-0.506621	0.088	0.238	1.542e-53	0
Slc38a4	8.21902e-58	0.606726	0.144	0.046	1.75961e-53	0
Lamc1	8.34112e-58	0.472033	0.384	0.276	1.78575e-53	0
Rplp1	8.94606e-58	0.319855	0.531	0.493	1.91526e-53	0
Gm15013	1.31346e-57	0.366178	0.223	0.179	2.81198e-53	0
Gmpr	1.47363e-57	-0.526217	0.028	0.147	3.15489e-53	0
Alad	1.58236e-57	-0.587145	0.026	0.143	3.38767e-53	0
Rpl7a	2.15205e-57	0.360343	0.495	0.43	4.60733e-53	0
P3h3	2.16552e-57	0.540266	0.295	0.184	4.63615e-53	0
Gpr153	2.93171e-57	0.684912	0.185	0.062	6.27649e-53	0
Cdh2	3.65511e-57	-0.570274	0.027	0.146	7.82523e-53	0
Gclm	4.08593e-57	-0.608407	0.081	0.221	8.74757e-53	0
Rps18	5.30302e-57	0.335937	0.647	0.568	1.13532e-52	0
X1110008F13Rik	7.80203e-57	-0.398992	0.118	0.27	1.67034e-52	0
Prc1	8.58649e-57	-0.573177	0.007	0.104	1.83828e-52	0
Ptbp3	9.29171e-57	-0.564676	0.104	0.265	1.98926e-52	0
Gpx4	1.51223e-56	-0.337783	0.3	0.492	3.23753e-52	0
Mcl1	2.25811e-56	-0.494695	0.175	0.351	4.8344e-52	0
Rrm2	2.40507e-56	-0.982531	0.033	0.15	5.14901e-52	0
Rhob	2.83989e-56	-0.572734	0.182	0.34	6.07992e-52	0
Hsp90aa1	3.58368e-56	-0.449396	0.185	0.35	7.6723e-52	0
Bace1	3.80732e-56	0.55345	0.245	0.13	8.15108e-52	0
Camp	7.10722e-56	-2.39414	0.021	0.102	1.52158e-51	0
Zfp503	1.07188e-55	0.562618	0.298	0.171	2.29478e-51	0
Clic1	1.22761e-55	-0.405514	0.213	0.39	2.6282e-51	0
Pnrc1	1.53668e-55	-0.441847	0.159	0.327	3.28987e-51	0
Atxn7l3b	2.31218e-55	0.372975	0.466	0.401	4.95015e-51	0
Igf2	3.00642e-55	0.397037	0.461	0.284	6.43644e-51	0
Rpl22	6.16566e-55	0.334698	0.543	0.486	1.32001e-50	0
Me2	6.43734e-55	-0.574761	0.037	0.165	1.37817e-50	0
Nsa2	1.06566e-54	0.469006	0.391	0.305	2.28147e-50	0
Rps15	2.08087e-54	0.338966	0.607	0.552	4.45494e-50	0
Armcx3	2.33147e-54	0.558937	0.27	0.154	4.99145e-50	0
Crtap	2.53312e-54	0.522674	0.366	0.243	5.42317e-50	0
Cenpa	3.72474e-54	-0.664036	0.023	0.133	7.97429e-50	0
Rtn3	5.13076e-54	-0.340224	0.153	0.305	1.09845e-49	0
Metap2	5.34263e-54	-0.427787	0.181	0.341	1.1438e-49	0
Col16a1	5.7597e-54	0.579199	0.168	0.059	1.23309e-49	0
Sema3c	6.68956e-54	-0.619923	0.028	0.147	1.43217e-49	0
Txndc5	7.28506e-54	0.492694	0.342	0.247	1.55966e-49	0
H2afz	7.57251e-54	-0.542713	0.253	0.426	1.6212e-49	0
Txn1	7.8116e-54	-0.384152	0.169	0.325	1.67238e-49	0
Anp32e	8.98335e-54	-0.479907	0.085	0.232	1.92324e-49	0
Taldo1	1.19399e-53	-0.546977	0.069	0.2	2.5562e-49	0
Clcn3	1.3736e-53	-0.533677	0.037	0.156	2.94074e-49	0
Hnrnpa1	1.37391e-53	0.3306	0.658	0.589	2.94141e-49	0
2018-09-11	1.48295e-53	0.570654	0.221	0.118	3.17484e-49	0
Srgn	2.35284e-53	-1.27804	0.008	0.101	5.03719e-49	0
Rps21	3.20015e-53	0.314244	0.543	0.498	6.85121e-49	0
Rps7	3.51952e-53	0.303797	0.83	0.769	7.53493e-49	0
Klf4	3.66003e-53	-0.641644	0.011	0.106	7.83576e-49	0
Dck	4.81446e-53	-0.629863	0.017	0.121	1.03073e-48	0
Mgat4b	5.7085e-53	-0.422805	0.039	0.154	1.22213e-48	0
Rpl6	1.0454e-52	0.318077	0.582	0.521	2.2381e-48	0
Nt5c3	1.18677e-52	-0.506615	0.064	0.2	2.54076e-48	0
Msrb1	1.32686e-52	-0.704515	0.049	0.148	2.84068e-48	0
Cebpb	1.39152e-52	-0.725461	0.042	0.162	2.97912e-48	0
Rpl29	1.46086e-52	0.316466	0.641	0.59	3.12755e-48	0
Nenf	1.81427e-52	0.487175	0.317	0.217	3.88417e-48	0
Rpl36a	1.85517e-52	0.358132	0.631	0.555	3.97173e-48	0
Odc1	1.90357e-52	-0.536937	0.206	0.349	4.07535e-48	0
S100a11	2.39125e-52	-0.456033	0.168	0.28	5.11942e-48	0
Pkig	2.88866e-52	-0.349924	0.132	0.281	6.18433e-48	0
Nucb1	2.92299e-52	0.348719	0.322	0.286	6.25784e-48	0
Ctsl	4.16447e-52	-0.563354	0.2	0.33	8.91572e-48	0
Tkt	5.16894e-52	-0.51071	0.108	0.253	1.10662e-47	0
Ier2	5.3381e-52	-0.547741	0.12	0.274	1.14283e-47	0
Rps26	7.91512e-52	0.32182	0.239	0.2	1.69455e-47	0
Med10	8.25825e-52	-0.475626	0.11	0.258	1.76801e-47	0
Cdkn2d	8.46271e-52	-0.638697	0.014	0.113	1.81178e-47	0
Enpp1	9.59169e-52	0.616758	0.134	0.041	2.05348e-47	0
Hagh	1.50954e-51	-0.597543	0.019	0.125	3.23178e-47	0
Kdelr1	1.68133e-51	0.35669	0.336	0.28	3.59957e-47	0
Penk	1.92753e-51	0.665935	0.19	0.072	4.12666e-47	0
Tuba1b	2.46337e-51	-0.432873	0.493	0.601	5.27384e-47	0
Actr3	2.56061e-51	-0.479086	0.201	0.362	5.48201e-47	0
Rpl26	2.58424e-51	0.286724	0.737	0.7	5.5326e-47	0
Sh3bgrl	3.00281e-51	0.451093	0.316	0.231	6.42871e-47	0
Rpl11	3.29418e-51	0.264683	0.347	0.323	7.05251e-47	0
Rpl32	5.73889e-51	0.310917	0.806	0.729	1.22864e-46	0
Bnip3l	6.87973e-51	-0.332382	0.333	0.515	1.47288e-46	0
Lpar4	8.11788e-51	0.694487	0.175	0.069	1.73796e-46	0
Sec61a1	9.59412e-51	0.421655	0.281	0.226	2.05401e-46	0
Cpox	1.04482e-50	-0.763713	0.015	0.11	2.23686e-46	0
Txnip	1.3463e-50	0.406311	0.671	0.563	2.88229e-46	0
Mpzl1	1.4923e-50	0.443977	0.332	0.229	3.19486e-46	0
Fhl1	2.04046e-50	-0.566413	0.025	0.136	4.36843e-46	0
Rpl19	2.18915e-50	0.297538	0.67	0.618	4.68674e-46	0
Kcnk3	2.45707e-50	0.606229	0.104	0.023	5.26035e-46	0
Tecr	3.1438e-50	-0.304445	0.126	0.256	6.73056e-46	0
Gls	4.35478e-50	-0.488179	0.081	0.22	9.32315e-46	0
Atpif1	5.00725e-50	-0.395152	0.198	0.347	1.072e-45	0
Lrp1	5.06414e-50	0.461981	0.343	0.237	1.08418e-45	0
Ephx2	8.15068e-50	-0.606452	0.022	0.127	1.74498e-45	0
Rpl13.ps3	1.36938e-49	0.317404	0.414	0.361	2.93171e-45	0
Ppib	1.4607e-49	0.336464	0.457	0.416	3.12721e-45	0
Eid1	2.25935e-49	0.406024	0.343	0.281	4.83705e-45	0
Ctsd	2.48243e-49	-0.307105	0.186	0.325	5.31463e-45	0
Gm8624	2.90796e-49	0.265897	0.225	0.209	6.22566e-45	0
Fbn1	3.24343e-49	0.51679	0.348	0.213	6.94385e-45	0
Inpp5b	6.86758e-49	-0.408254	0.04	0.148	1.47028e-44	0
Copa	7.56966e-49	0.358807	0.331	0.282	1.62059e-44	0
Smad3	8.01482e-49	-0.611938	0.148	0.285	1.71589e-44	0
Rps17	1.67167e-48	0.308275	0.806	0.74	3.57888e-44	0
Eef2	1.70194e-48	0.306033	0.72	0.677	3.64369e-44	0
Smad6	2.63362e-48	-0.61298	0.021	0.123	5.63833e-44	0
Prdx1	2.88452e-48	-0.383056	0.256	0.395	6.17546e-44	0
Man2a1	2.88834e-48	0.526157	0.264	0.166	6.18365e-44	0
Rps19	3.63928e-48	0.267349	0.918	0.844	7.79133e-44	0
Uchl1	3.65974e-48	-0.93168	0.047	0.149	7.83514e-44	0
Lbr	4.68253e-48	-0.60413	0.032	0.139	1.00248e-43	0
Id1	5.65478e-48	-0.545325	0.022	0.125	1.21063e-43	0
Grb10	6.35001e-48	0.584619	0.3	0.164	1.35947e-43	0
Slc16a9	8.62305e-48	0.587471	0.123	0.036	1.84611e-43	0
Plagl1	9.68766e-48	0.600521	0.239	0.12	2.07403e-43	0
Pla2g12a	1.12514e-47	-0.448621	0.032	0.134	2.40882e-43	0
H2afx	1.58621e-47	-0.599738	0.027	0.128	3.39592e-43	0
Sgms2	1.63795e-47	-0.518575	0.029	0.135	3.50669e-43	0
Ran	2.22275e-47	-0.417151	0.286	0.46	4.75868e-43	0
Arpc2	2.78718e-47	-0.359555	0.242	0.404	5.96708e-43	0
Emx2	2.82179e-47	-0.529343	0.031	0.142	6.04117e-43	0
Spock2	3.3124e-47	0.52083	0.136	0.048	7.09152e-43	0
Ccnd2	3.62009e-47	-0.45609	0.414	0.51	7.75025e-43	0
Ldha	3.70395e-47	-0.403817	0.144	0.297	7.92979e-43	0
Rpl13a	4.53993e-47	0.29329	0.754	0.706	9.71954e-43	0
Sh3pxd2a	4.98912e-47	0.553579	0.217	0.112	1.06812e-42	0
Arap1	5.56951e-47	0.503724	0.218	0.124	1.19238e-42	0
Map3k1	5.62971e-47	-0.441665	0.037	0.144	1.20526e-42	0
Rad21	6.65803e-47	-0.392871	0.202	0.368	1.42542e-42	0
Pigq	8.92848e-47	-0.610006	0.038	0.147	1.9115e-42	0
Tnfrsf19	8.98073e-47	0.587247	0.246	0.133	1.92269e-42	0
Pfn1	9.62001e-47	-0.352691	0.204	0.358	2.05955e-42	0
Lox	1.41467e-46	0.616623	0.193	0.085	3.02868e-42	0
Eif3e	1.99009e-46	0.384555	0.322	0.275	4.26059e-42	0
Fam69b	2.43584e-46	0.470004	0.126	0.061	5.21488e-42	0
X2410006H16Rik	2.80307e-46	0.523584	0.2	0.1	6.00108e-42	0
Mex3c	3.13041e-46	-0.471787	0.057	0.178	6.70189e-42	0
Ptk7	3.61995e-46	0.550541	0.265	0.155	7.74995e-42	0
Zmym3	4.10158e-46	-0.431911	0.1	0.237	8.78107e-42	0
Tmem14c	4.62373e-46	-0.605549	0.154	0.285	9.89895e-42	0
Ube2h	5.09171e-46	-0.355489	0.095	0.219	1.09008e-41	0
Rps2	5.37595e-46	0.289234	0.591	0.519	1.15094e-41	0
Tspan7	8.04665e-46	-0.533916	0.043	0.153	1.72271e-41	0
Tgfbr3	8.73319e-46	0.562209	0.193	0.106	1.86969e-41	0
Slc25a39	1.08322e-45	-0.410668	0.112	0.243	2.31906e-41	0
Ncapd2	1.14725e-45	-0.457096	0.018	0.11	2.45614e-41	0
Aplp2	1.24874e-45	-0.303902	0.221	0.369	2.67342e-41	0
Rpl8	1.28549e-45	0.270858	0.654	0.621	2.75211e-41	0
Hipk1	1.53956e-45	-0.427018	0.071	0.192	3.29604e-41	0
Maf	2.28444e-45	0.520132	0.318	0.189	4.89075e-41	0
Ptp4a3	3.31005e-45	-0.628949	0.051	0.156	7.08649e-41	0
Fosb	3.99438e-45	-0.587126	0.016	0.107	8.55156e-41	0
Rrbp1	4.94384e-45	0.498332	0.225	0.151	1.05843e-40	0
Cst3	6.83147e-45	-0.33855	0.219	0.367	1.46255e-40	0
Pxdn	7.13794e-45	0.508131	0.286	0.17	1.52816e-40	0
Cox6a1	8.84072e-45	-0.291417	0.228	0.378	1.89271e-40	0
Pabpn1	8.90371e-45	-0.322981	0.198	0.357	1.90619e-40	0
Fech	1.09947e-44	-0.740144	0.067	0.18	2.35386e-40	0
Dek	1.11141e-44	-0.461968	0.184	0.305	2.37943e-40	0
Trak2	1.11207e-44	-0.534944	0.028	0.127	2.38082e-40	0
Efnb1	1.32959e-44	0.49307	0.238	0.144	2.84652e-40	0
Ywhah	1.59473e-44	-0.282814	0.151	0.273	3.41416e-40	0
Rrm1	2.02147e-44	-0.442233	0.062	0.176	4.32776e-40	0
Stom	2.06637e-44	-0.50566	0.019	0.113	4.42388e-40	0
Eif3f	2.33117e-44	0.281329	0.416	0.373	4.9908e-40	0
Eif3h	2.61531e-44	0.356792	0.483	0.421	5.59913e-40	0
Arpc5	2.76728e-44	-0.435627	0.125	0.256	5.92448e-40	0
Scp2	2.90905e-44	-0.324815	0.124	0.256	6.22799e-40	0
X2810417H13Rik	4.00535e-44	-0.651949	0.041	0.151	8.57506e-40	0
Nfkbia	4.03681e-44	-0.4705	0.105	0.233	8.6424e-40	0
Rgs2	5.04435e-44	0.460885	0.484	0.399	1.07995e-39	0
Lsp1	6.19321e-44	0.484726	0.261	0.141	1.3259e-39	0
Ddr1	9.39669e-44	-0.462869	0.046	0.158	2.01174e-39	0
Twsg1	1.06857e-43	0.403304	0.333	0.265	2.2877e-39	0
Alcam	1.37535e-43	-0.53797	0.037	0.146	2.94449e-39	0
Dazap2	1.58058e-43	-0.288011	0.268	0.423	3.38386e-39	0
Stxbp2	1.67992e-43	-0.386392	0.026	0.121	3.59653e-39	0
Slc16a2	1.68927e-43	0.483729	0.224	0.14	3.61657e-39	0
Cd82	1.94104e-43	-0.459295	0.062	0.176	4.15557e-39	0
Rps11	2.19981e-43	0.287834	0.751	0.701	4.70957e-39	0
Scara3	2.47037e-43	0.542868	0.166	0.07	5.28882e-39	0
Rhoj	2.49438e-43	0.547765	0.194	0.084	5.34022e-39	0
Shisa2	2.91157e-43	0.523081	0.123	0.051	6.23338e-39	0
Rpl22l1	2.99311e-43	0.262745	0.329	0.31	6.40795e-39	0
Cox17	3.29436e-43	-0.420496	0.023	0.118	7.05289e-39	0
Derl3	3.3128e-43	-0.432292	0.018	0.105	7.09238e-39	0
Ywhag	4.94002e-43	-0.327366	0.127	0.247	1.05761e-38	0
Serinc3	5.45578e-43	-0.30451	0.643	0.755	1.16803e-38	0
2018-03-02	9.83899e-43	-0.433279	0.056	0.157	2.10643e-38	0
Sar1a	9.89972e-43	0.351673	0.299	0.249	2.11943e-38	0
Hspb1	1.00768e-42	-0.669232	0.019	0.107	2.15733e-38	0
Hoxd9	1.01643e-42	0.540881	0.129	0.052	2.17607e-38	0
Nisch	1.02646e-42	0.340382	0.499	0.451	2.19755e-38	0
Morf4l2	1.16279e-42	0.261189	0.466	0.44	2.48942e-38	0
Rpl21	1.60097e-42	0.277226	0.776	0.733	3.42752e-38	0
Fn1	1.69867e-42	0.408298	0.275	0.154	3.63667e-38	0
Ostc	2.03323e-42	0.401584	0.326	0.256	4.35295e-38	0
Pcolce	2.64263e-42	0.515441	0.173	0.084	5.6576e-38	0
Rad23a	5.29727e-42	-0.473893	0.042	0.132	1.13409e-37	0
Rbbp7	5.65606e-42	0.256655	0.366	0.343	1.21091e-37	0
Noct	8.76174e-42	-0.260762	0.132	0.247	1.8758e-37	0
Itm2b	1.01295e-41	-0.307688	0.791	0.851	2.16863e-37	0
Sh3glb1	1.12289e-41	-0.29342	0.154	0.277	2.404e-37	0
Samhd1	1.18979e-41	-0.478726	0.055	0.161	2.54721e-37	0
Flnc	1.73393e-41	0.599053	0.148	0.056	3.71218e-37	0
Wdr1	1.82601e-41	-0.308523	0.111	0.23	3.9093e-37	0
Adgra2	2.03718e-41	0.511416	0.155	0.061	4.36139e-37	0
Atp5g3	2.13548e-41	-0.269016	0.388	0.548	4.57186e-37	0
Selm	2.55685e-41	0.528946	0.174	0.073	5.47396e-37	0
Eif5	2.60657e-41	-0.304575	0.148	0.268	5.5804e-37	0
Atp6v0c	3.15901e-41	-0.259162	0.23	0.376	6.76312e-37	0
Zfas1	3.46272e-41	0.390088	0.233	0.185	7.41333e-37	0
Ednra	4.08104e-41	0.508404	0.226	0.116	8.7371e-37	0
Ror2	4.17824e-41	0.512004	0.129	0.044	8.9452e-37	0
Rangap1	4.20428e-41	-0.438144	0.034	0.133	9.00093e-37	0
Ubald2	5.0194e-41	-0.411886	0.066	0.171	1.0746e-36	0
Ppp1r2	5.31949e-41	-0.396331	0.064	0.176	1.13885e-36	0
Ostf1	6.0411e-41	-0.541101	0.026	0.111	1.29334e-36	0
Rnf144a	6.24557e-41	0.503103	0.206	0.11	1.33711e-36	0
Lgals1	6.78864e-41	0.325433	0.491	0.351	1.45338e-36	0
Rhoc	7.65395e-41	0.383862	0.299	0.232	1.63863e-36	0
Snhg18	8.67746e-41	0.484901	0.158	0.077	1.85776e-36	0
H1f0	1.0645e-40	0.424918	0.368	0.287	2.27899e-36	0
Col4a4	1.13626e-40	0.634978	0.17	0.068	2.43261e-36	0
Npepps	1.16908e-40	-0.272342	0.076	0.174	2.50289e-36	0
Mrc2	1.22993e-40	0.533364	0.122	0.041	2.63317e-36	0
Tpd52	1.23452e-40	-0.486615	0.019	0.106	2.64298e-36	0
Oaf	1.33622e-40	0.504688	0.17	0.083	2.86071e-36	0
Arx	1.49714e-40	0.562254	0.203	0.089	3.20523e-36	0
Kmt5a	1.50394e-40	-0.413584	0.047	0.151	3.21978e-36	0
Ube2l6	1.68588e-40	-0.565863	0.042	0.135	3.60929e-36	0
Selt	2.09269e-40	-0.307888	0.093	0.205	4.48025e-36	0
Pknox2	2.09738e-40	0.548013	0.143	0.054	4.49027e-36	0
Cyp1b1	3.6358e-40	0.487045	0.249	0.131	7.78388e-36	0
Slc25a51	4.83398e-40	-0.303713	0.132	0.245	1.03491e-35	0
Rnf149	4.91203e-40	-0.379402	0.104	0.223	1.05162e-35	0
Rassf3	5.37837e-40	-0.48755	0.02	0.103	1.15146e-35	0
Kras	7.54816e-40	-0.411662	0.05	0.151	1.61599e-35	0
Akr1cl	7.94509e-40	-0.534339	0.233	0.316	1.70096e-35	0
Calm2	1.08835e-39	-0.318525	0.478	0.614	2.33004e-35	0
Ugp2	1.14046e-39	0.296631	0.244	0.218	2.44162e-35	0
Adpgk	1.20948e-39	-0.601591	0.028	0.111	2.58937e-35	0
Pdia6	1.2764e-39	0.262917	0.404	0.376	2.73264e-35	0
Smc2	1.29683e-39	-0.471267	0.034	0.132	2.77639e-35	0
Akirin1	1.72362e-39	-0.357044	0.042	0.137	3.6901e-35	0
Rbbp6	1.79114e-39	-0.328626	0.152	0.277	3.83465e-35	0
Dnajb1	2.0744e-39	-0.330258	0.075	0.182	4.44109e-35	0
2018-03-05	2.47765e-39	-0.359913	0.09	0.192	5.30441e-35	0
Gaa	2.52247e-39	0.44254	0.188	0.113	5.40036e-35	0
Ldhb	2.87099e-39	-0.436815	0.149	0.279	6.1465e-35	0
Camk2n1	3.45791e-39	0.518576	0.159	0.075	7.40304e-35	0
Eif4b	3.56887e-39	0.296969	0.474	0.432	7.64059e-35	0
Cpxm1	4.20634e-39	0.49106	0.13	0.051	9.00536e-35	0
Tgfb2	4.31021e-39	0.621222	0.172	0.08	9.22773e-35	0
Kpna2	5.19327e-39	-0.501301	0.027	0.117	1.11183e-34	0
Hmgn1	5.22572e-39	0.351946	0.457	0.384	1.11877e-34	0
Fam46c	5.90056e-39	-0.640276	0.021	0.105	1.26325e-34	0
Lix1l	5.98189e-39	0.441968	0.226	0.155	1.28066e-34	0
Sema3d	6.03435e-39	0.506233	0.11	0.034	1.29189e-34	0
Fcgrt	6.07545e-39	0.492903	0.163	0.085	1.30069e-34	0
Ifitm2	6.22864e-39	0.324596	0.248	0.195	1.33349e-34	0
Dact1	6.63054e-39	0.530571	0.139	0.059	1.41953e-34	0
Ssr2	7.52238e-39	0.299976	0.236	0.208	1.61047e-34	0
Clip3	9.56652e-39	0.45317	0.137	0.07	2.0481e-34	0
Ssbp2	9.6772e-39	0.417432	0.178	0.115	2.07179e-34	0
Anxa6	1.28861e-38	0.335117	0.479	0.398	2.75878e-34	0
Slc40a1	1.32103e-38	-0.386067	0.111	0.224	2.82819e-34	0
Atp1a1	1.5001e-38	-0.284016	0.132	0.255	3.21157e-34	0
Clstn1	1.55635e-38	0.446792	0.205	0.138	3.332e-34	0
Tpst1	1.59013e-38	0.514876	0.176	0.089	3.4043e-34	0
Bst2	1.63769e-38	-0.562175	0.046	0.149	3.50613e-34	0
Trank1	2.06569e-38	0.517661	0.143	0.061	4.42244e-34	0
Prrx1	2.19664e-38	0.480454	0.155	0.07	4.70279e-34	0
Akap2	2.55043e-38	0.516742	0.177	0.082	5.46022e-34	0
Igdcc4	2.798e-38	0.440608	0.172	0.105	5.99023e-34	0
Gpx3	3.5619e-38	0.471311	0.117	0.049	7.62567e-34	0
Anpep	5.24692e-38	0.459948	0.125	0.049	1.12331e-33	0
Ccdc141	5.26592e-38	0.505852	0.131	0.059	1.12738e-33	0
Cnppd1	5.37192e-38	-0.291037	0.07	0.169	1.15007e-33	0
Ctnnd1	5.5562e-38	-0.356377	0.195	0.334	1.18953e-33	0
Fmo1	5.81721e-38	0.466368	0.104	0.034	1.24541e-33	0
Afap1l2	6.37024e-38	0.464175	0.138	0.065	1.3638e-33	0
Lhfp	6.37869e-38	0.524637	0.198	0.098	1.36561e-33	0
Nadk	7.25282e-38	-0.435496	0.062	0.166	1.55276e-33	0
Vdac2	7.29646e-38	-0.279206	0.218	0.354	1.5621e-33	0
Palld	7.34708e-38	0.452575	0.222	0.141	1.57294e-33	0
Ckap4	8.28714e-38	0.383939	0.368	0.279	1.77419e-33	0
Prr13	9.78167e-38	-0.463826	0.065	0.161	2.09416e-33	0
Acta2	1.10347e-37	-0.304455	0.182	0.127	2.36242e-33	0
Vim	1.1107e-37	0.280825	0.829	0.727	2.37791e-33	0
Pim1	1.11479e-37	-0.510534	0.029	0.12	2.38665e-33	0
Peli1	1.15402e-37	-0.308977	0.082	0.182	2.47063e-33	0
Tcn2	1.30868e-37	-0.295565	0.049	0.136	2.80176e-33	0
Stk11	1.42242e-37	-0.279123	0.059	0.153	3.04527e-33	0
Suz12	1.64439e-37	-0.295592	0.057	0.153	3.52047e-33	0
Anxa5	1.86056e-37	0.338109	0.335	0.275	3.98328e-33	0
Myo10	2.13275e-37	-0.342463	0.065	0.17	4.56601e-33	0
Tspo	2.43771e-37	-0.374233	0.032	0.119	5.21889e-33	0
Rhog	2.52276e-37	-0.466481	0.09	0.2	5.40097e-33	0
Fbxw11	2.6816e-37	-0.363016	0.088	0.2	5.74103e-33	0
Aplf	3.91442e-37	-1.02112	0.085	0.143	8.38038e-33	0
Dpt	4.42829e-37	0.598542	0.156	0.058	9.48052e-33	0
Ndrg2	4.85237e-37	0.555648	0.199	0.104	1.03884e-32	0
Cdc42ep5	7.76545e-37	-0.449984	0.074	0.185	1.6625e-32	0
Fblim1	8.2419e-37	0.515648	0.116	0.043	1.76451e-32	0
Gabarapl2	8.81569e-37	-0.359853	0.037	0.129	1.88735e-32	0
Arhgap42	1.23717e-36	-0.428691	0.03	0.118	2.64866e-32	0
Bri3	1.24419e-36	-0.279279	0.255	0.389	2.66369e-32	0
Ctnnal1	1.251e-36	-0.403608	0.022	0.105	2.67826e-32	0
Cnot7	1.26312e-36	-0.267466	0.082	0.182	2.70422e-32	0
Tpx2	1.32213e-36	-0.431449	0.03	0.117	2.83055e-32	0
Mad2l1	1.37151e-36	-0.402417	0.021	0.102	2.93628e-32	0
Amfr	1.37924e-36	-0.276687	0.105	0.21	2.95281e-32	0
Pacsin2	1.39407e-36	-0.30737	0.057	0.152	2.98457e-32	0
Naca	1.4606e-36	0.290362	0.751	0.693	3.12701e-32	0
Use1	2.03015e-36	0.296554	0.191	0.176	4.34634e-32	0
Taf10	2.48981e-36	-0.294418	0.054	0.146	5.33044e-32	0
Zeb1	2.55082e-36	0.394561	0.176	0.119	5.46106e-32	0
D1Ertd622e	2.63369e-36	-0.383115	0.025	0.103	5.63847e-32	0
Cotl1	2.81001e-36	-0.497371	0.042	0.134	6.01594e-32	0
Glrx5	3.39058e-36	-0.45024	0.048	0.137	7.2589e-32	0
Prrg3	3.45612e-36	0.448752	0.139	0.075	7.39921e-32	0
Tgoln1	3.51781e-36	-0.29899	0.097	0.206	7.53128e-32	0
2018-03-06	3.59498e-36	-0.330531	0.076	0.175	7.69649e-32	0
Itgb1	3.74666e-36	0.280486	0.525	0.472	8.02122e-32	0
Eif3m	4.09333e-36	0.284756	0.305	0.285	8.76341e-32	0
Jund	4.16306e-36	-0.274516	0.302	0.421	8.91269e-32	0
Ppm1g	5.75934e-36	-0.280778	0.085	0.185	1.23302e-31	0
Emp1	7.66132e-36	0.517001	0.204	0.101	1.64021e-31	0
Tprgl	9.35095e-36	-0.27155	0.133	0.247	2.00194e-31	0
B4galt1	1.16911e-35	0.353571	0.174	0.133	2.50294e-31	0
Nrn1	1.54915e-35	-0.538743	0.067	0.167	3.31658e-31	0
Tbc1d16	1.76326e-35	0.485102	0.152	0.071	3.77496e-31	0
Ctnna2	2.20411e-35	0.434247	0.17	0.099	4.71878e-31	0
Sncaip	2.33173e-35	0.452068	0.104	0.037	4.992e-31	0
H2afj	2.48302e-35	-0.330521	0.033	0.118	5.31589e-31	0
Fhl2	2.48608e-35	0.539566	0.147	0.062	5.32244e-31	0
Imp3	4.6313e-35	0.330568	0.186	0.158	9.91514e-31	0
Spred1	5.4322e-35	0.444357	0.209	0.138	1.16298e-30	0
Ryk	8.72634e-35	0.36705	0.26	0.206	1.86822e-30	0
Azin1	9.92602e-35	-0.283389	0.077	0.169	2.12506e-30	0
Tspan6	1.12245e-34	0.421074	0.172	0.112	2.40305e-30	0
Lmnb1	1.15108e-34	-0.435806	0.063	0.166	2.46436e-30	0
Cd63	1.24935e-34	0.363952	0.34	0.285	2.67474e-30	0
Cbx1	1.28446e-34	0.270925	0.247	0.231	2.7499e-30	0
Calm3	1.29385e-34	0.281576	0.376	0.367	2.77e-30	0
Stk24	1.36622e-34	-0.352425	0.043	0.135	2.92495e-30	0
Antxr1	1.37083e-34	0.413349	0.196	0.13	2.93481e-30	0
Fam63b	1.44861e-34	-0.355383	0.042	0.132	3.10133e-30	0
Fxyd1	1.51258e-34	0.468048	0.155	0.075	3.23828e-30	0
Tmed3	2.23323e-34	0.302117	0.205	0.176	4.78113e-30	0
Fkbp9	2.31301e-34	0.270067	0.322	0.28	4.95192e-30	0
Atp2b4	3.12474e-34	-0.307529	0.067	0.162	6.68975e-30	0
Gm2a	3.28046e-34	0.377446	0.228	0.163	7.02313e-30	0
Wisp1	3.7999e-34	0.478067	0.132	0.051	8.1352e-30	0
Ece1	3.88024e-34	-0.422318	0.072	0.178	8.3072e-30	0
Tanc1	4.122e-34	-0.407621	0.075	0.179	8.8248e-30	0
Gltscr2	4.13876e-34	0.365304	0.226	0.184	8.86068e-30	0
Mob1a	4.54691e-34	-0.267208	0.136	0.247	9.73449e-30	0
Ltbp1	4.68234e-34	0.516717	0.183	0.103	1.00244e-29	0
Rab13	5.64044e-34	0.571676	0.195	0.112	1.20756e-29	0
Psme3	6.05426e-34	-0.344139	0.09	0.193	1.29616e-29	0
Deptor	6.41949e-34	-0.310188	0.044	0.126	1.37435e-29	0
Jun	6.77886e-34	-0.443971	0.226	0.356	1.45129e-29	0
Cfl2	9.57014e-34	-0.281099	0.062	0.149	2.04887e-29	0
Pak1ip1	1.22301e-33	-0.251734	0.053	0.134	2.61835e-29	0
Bmyc	1.3302e-33	-0.381799	0.121	0.226	2.84783e-29	0
2018-03-02	1.54551e-33	-0.262132	0.079	0.176	3.30878e-29	0
Stk4	1.94211e-33	-0.393337	0.027	0.108	4.15786e-29	0
Sub1	2.04236e-33	0.306285	0.373	0.325	4.37248e-29	0
Usp32	2.0789e-33	-0.370522	0.035	0.122	4.45071e-29	0
Rbfox2	2.32429e-33	0.353457	0.123	0.077	4.97607e-29	0
Sft2d2	2.3977e-33	-0.318697	0.031	0.111	5.13324e-29	0
Slc48a1	2.93492e-33	-0.300381	0.047	0.132	6.28337e-29	0
Pkdcc	3.3708e-33	0.465182	0.195	0.118	7.21655e-29	0
Id2	4.90322e-33	0.391101	0.427	0.32	1.04973e-28	0
Sh3bgrl3	5.19579e-33	-0.403141	0.126	0.21	1.11237e-28	0
Ikbip	5.64568e-33	0.430457	0.155	0.102	1.20868e-28	0
Zwint	6.54473e-33	-0.278046	0.063	0.152	1.40116e-28	0
Slc38a2	7.49703e-33	-0.296692	0.123	0.233	1.60504e-28	0
Lbh	7.9649e-33	0.46751	0.172	0.091	1.70521e-28	0
Pgd	8.28191e-33	-0.478919	0.081	0.187	1.77308e-28	0
Usp50	8.8405e-33	-0.311204	0.033	0.111	1.89266e-28	0
Tmx1	9.48405e-33	-0.29464	0.072	0.167	2.03044e-28	0
Pgam1	9.73332e-33	-0.311518	0.159	0.279	2.08381e-28	0
Fgfr1	1.09733e-32	0.408103	0.171	0.098	2.34927e-28	0
Colgalt1	1.12608e-32	0.316932	0.228	0.183	2.41083e-28	0
Dkk3	1.19903e-32	0.461251	0.139	0.072	2.567e-28	0
Mgea5	1.27848e-32	-0.29442	0.093	0.189	2.73711e-28	0
Pbx3	1.35285e-32	0.48778	0.208	0.128	2.89632e-28	0
Arpc3	1.58151e-32	-0.269429	0.071	0.15	3.38587e-28	0
Arhgef25	1.86271e-32	0.442987	0.121	0.049	3.98787e-28	0
Cited2	1.87515e-32	-0.366716	0.041	0.122	4.01452e-28	0
Gadd45a	1.94005e-32	-0.478733	0.095	0.203	4.15345e-28	0
Carhsp1	2.46407e-32	-0.321002	0.153	0.27	5.27532e-28	0
Boc	3.28128e-32	0.462201	0.18	0.092	7.0249e-28	0
Tmsb10	4.27805e-32	-0.25654	0.205	0.32	9.15887e-28	0
Csnk1e	4.55786e-32	-0.30338	0.091	0.187	9.75792e-28	0
Snai2	5.01181e-32	0.498785	0.114	0.047	1.07298e-27	0
Acvr1	5.35139e-32	0.47986	0.16	0.093	1.14568e-27	0
Smim7	6.02749e-32	0.322542	0.179	0.139	1.29043e-27	0
Slc12a6	6.04192e-32	-0.353694	0.055	0.146	1.29351e-27	0
Anp32b	6.29383e-32	-0.299505	0.337	0.456	1.34745e-27	0
Rcn1	6.48072e-32	0.374118	0.176	0.124	1.38746e-27	0
Cped1	6.73956e-32	0.465243	0.103	0.042	1.44287e-27	0
Cks1b	7.62735e-32	-0.255255	0.089	0.185	1.63294e-27	0
Pdcd4	8.03711e-32	-0.302938	0.051	0.131	1.72067e-27	0
Urod	8.0935e-32	-0.394225	0.036	0.106	1.73274e-27	0
Atg12	9.91268e-32	-0.347395	0.067	0.158	2.12221e-27	0
Mkrn2	1.07647e-31	-0.434227	0.041	0.125	2.30462e-27	0
Dbf4	1.10726e-31	-0.317878	0.035	0.114	2.37054e-27	0
Mast4	1.12213e-31	-0.379579	0.038	0.118	2.40236e-27	0
Txnrd1	1.46914e-31	-0.340615	0.048	0.133	3.14528e-27	0
Frmd4b	1.5545e-31	-0.344267	0.04	0.121	3.32803e-27	0
Pamr1	1.88069e-31	0.474698	0.132	0.063	4.02638e-27	0
Ago2	2.31164e-31	-0.263489	0.121	0.232	4.94899e-27	0
Ktn1	3.11561e-31	-0.259449	0.06	0.148	6.67021e-27	0
Dpysl3	3.47723e-31	0.435855	0.268	0.184	7.44441e-27	0
Angptl4	3.5556e-31	0.502606	0.122	0.06	7.61217e-27	0
Ubac1	3.86189e-31	-0.508913	0.027	0.103	8.26792e-27	0
Nras	6.70057e-31	-0.263961	0.089	0.176	1.43453e-26	0
Sgms1	8.58218e-31	-0.309898	0.041	0.12	1.83736e-26	0
Plpp1	1.09772e-30	0.383234	0.134	0.089	2.35011e-26	0
X2310022B05Rik	1.09815e-30	0.320866	0.185	0.139	2.35103e-26	0
Msn	1.13663e-30	-0.394822	0.09	0.192	2.43341e-26	0
Epb41	1.17002e-30	-0.424673	0.051	0.134	2.5049e-26	0
Efhd2	1.23235e-30	-0.38721	0.074	0.175	2.63834e-26	0
Pik3ip1	1.38964e-30	-0.395615	0.064	0.155	2.97507e-26	0
Fzd7	1.39079e-30	0.506479	0.13	0.061	2.97754e-26	0
Aldoa	1.58332e-30	-0.250001	0.063	0.141	3.38973e-26	0
Kdelr2	1.73753e-30	0.360047	0.175	0.133	3.71989e-26	0
Serpine2	1.79053e-30	-0.46492	0.26	0.375	3.83334e-26	0
Txndc12	2.00609e-30	0.328396	0.18	0.138	4.29484e-26	0
Tapbp	2.16109e-30	-0.300195	0.115	0.22	4.62667e-26	0
Usp25	2.29609e-30	-0.301163	0.068	0.158	4.9157e-26	0
Fkbp10	2.30804e-30	0.426475	0.219	0.145	4.94129e-26	0
Lpp	2.39807e-30	0.400446	0.27	0.198	5.13404e-26	0
G6pdx	2.40614e-30	-0.351265	0.065	0.154	5.15131e-26	0
Tnfsf12	2.54326e-30	0.337035	0.119	0.061	5.44487e-26	0
Cdkn1c	2.57909e-30	0.420423	0.277	0.192	5.52158e-26	0
Serpinf1	2.64128e-30	0.394976	0.155	0.087	5.65472e-26	0
Tpp1	2.689e-30	-0.29694	0.051	0.132	5.75689e-26	0
Camta1	2.86142e-30	-0.314759	0.037	0.11	6.12602e-26	0
Fscn1	2.97305e-30	0.340326	0.31	0.218	6.36499e-26	0
Dnajc9	2.99303e-30	-0.273876	0.074	0.163	6.40777e-26	0
Slc45a4	3.23061e-30	-0.370044	0.035	0.116	6.91641e-26	0
Atp6v1b2	3.79351e-30	-0.279615	0.055	0.132	8.12153e-26	0
Max	3.80988e-30	-0.367665	0.063	0.149	8.15657e-26	0
Msi2	4.21672e-30	-0.264311	0.083	0.174	9.02757e-26	0
Wapl	4.26142e-30	-0.255714	0.085	0.177	9.12328e-26	0
Man1a	4.47987e-30	0.411842	0.146	0.08	9.59096e-26	0
Rnd3	8.14528e-30	0.460868	0.128	0.066	1.74382e-25	0
Mta3	8.17459e-30	-0.265624	0.044	0.117	1.7501e-25	0
Myh9	9.80535e-30	-0.276977	0.058	0.125	2.09923e-25	0
Parva	1.08463e-29	0.370131	0.249	0.174	2.32208e-25	0
Dut	1.26017e-29	-0.268802	0.048	0.127	2.69791e-25	0
Ech1	1.2655e-29	0.332233	0.145	0.121	2.7093e-25	0
Smarca1	1.47034e-29	-0.354213	0.043	0.127	3.14784e-25	0
Sema5a	1.75382e-29	0.410777	0.162	0.107	3.75475e-25	0
Ccdc8	1.89064e-29	0.413507	0.216	0.147	4.04766e-25	0
Fzr1	2.44842e-29	-0.373248	0.06	0.144	5.24183e-25	0
Hspd1	2.55476e-29	-0.268933	0.146	0.254	5.46949e-25	0
Usp15	2.63228e-29	-0.278677	0.029	0.101	5.63544e-25	0
Vkorc1	2.84056e-29	0.387853	0.199	0.132	6.08136e-25	0
S100a6	3.5113e-29	-0.691151	0.047	0.11	7.51734e-25	0
Dst	3.54628e-29	0.329372	0.176	0.134	7.59224e-25	0
Lmcd1	3.56201e-29	0.464119	0.129	0.056	7.6259e-25	0
Smarcd2	3.65635e-29	0.340278	0.137	0.097	7.82788e-25	0
Tmem176a	3.86563e-29	0.297636	0.194	0.17	8.27594e-25	0
Rian	3.99482e-29	0.441055	0.2	0.122	8.55251e-25	0
Apoe	4.21077e-29	-0.679007	0.107	0.153	9.01484e-25	0
Wdr31	4.75393e-29	-0.25561	0.059	0.137	1.01777e-24	0
Mia3	4.96957e-29	0.315887	0.162	0.142	1.06393e-24	0
Pik3r1	5.23613e-29	0.359757	0.318	0.263	1.121e-24	0
Oxct1	5.60364e-29	0.325126	0.163	0.127	1.19968e-24	0
G3bp2	6.50192e-29	-0.327233	0.087	0.181	1.392e-24	0
Itpripl2	6.60219e-29	0.418165	0.136	0.067	1.41346e-24	0
Ap1s2	6.7054e-29	0.396328	0.124	0.067	1.43556e-24	0
Antxr2	8.32558e-29	0.42062	0.186	0.122	1.78242e-24	0
Lama1	9.12087e-29	-0.285312	0.051	0.127	1.95269e-24	0
Mme	9.79065e-29	0.321173	0.149	0.116	2.09608e-24	0
Pdzrn3	1.14019e-28	0.397487	0.129	0.064	2.44103e-24	0
Ppp1r15b	1.67803e-28	-0.266033	0.085	0.173	3.5925e-24	0
Gpc1	1.72169e-28	0.380216	0.104	0.058	3.68597e-24	0
Bub3	1.77617e-28	-0.253265	0.088	0.178	3.80261e-24	0
Col9a2	1.92823e-28	0.386989	0.204	0.126	4.12816e-24	0
Cmtm3	2.39112e-28	0.316756	0.335	0.264	5.11915e-24	0
Ppt1	2.47621e-28	-0.266687	0.086	0.179	5.30131e-24	0
Sec24d	3.39886e-28	0.427434	0.138	0.081	7.27661e-24	0
Ahnak	3.5661e-28	0.329328	0.398	0.328	7.63467e-24	0
Hs6st2	3.84045e-28	-0.440494	0.173	0.286	8.22203e-24	0
Sec31a	5.19533e-28	0.300567	0.248	0.22	1.11227e-23	0
Ramp2	5.37014e-28	0.45012	0.18	0.095	1.14969e-23	0
Col15a1	6.56244e-28	0.418617	0.133	0.059	1.40495e-23	0
Rfwd3	7.03172e-28	-0.265308	0.05	0.124	1.50542e-23	0
Rab5a	8.93182e-28	-0.258573	0.079	0.161	1.91221e-23	0
Npr2	1.09737e-27	0.401381	0.166	0.101	2.34935e-23	0
Ar	1.22948e-27	0.452763	0.146	0.083	2.63218e-23	0
Ccdc80	1.29918e-27	0.406965	0.224	0.139	2.78141e-23	0
Slc29a1	1.46058e-27	0.369022	0.184	0.13	3.12696e-23	0
Ipo5	1.46833e-27	0.28728	0.213	0.191	3.14354e-23	0
Sirt2	1.54862e-27	0.268812	0.134	0.107	3.31544e-23	0
Aldh2	1.63457e-27	-0.31601	0.286	0.391	3.49946e-23	0
Smo	2.0761e-27	0.35808	0.213	0.145	4.44473e-23	0
Mafg	2.07811e-27	-0.253398	0.04	0.11	4.44902e-23	0
Nkd2	2.43701e-27	0.502537	0.108	0.046	5.21739e-23	0
Flot1	2.50562e-27	-0.257555	0.071	0.149	5.36428e-23	0
Jam2	2.55718e-27	-0.394945	0.035	0.107	5.47466e-23	0
Adrbk1	2.77226e-27	-0.304453	0.034	0.102	5.93512e-23	0
Gpc3	2.86775e-27	0.452358	0.247	0.162	6.13957e-23	0
Iqgap1	3.3746e-27	-0.271748	0.143	0.228	7.22469e-23	0
Hmgcs1	4.06689e-27	-0.299804	0.049	0.125	8.70681e-23	0
Scarb2	4.20598e-27	0.417963	0.19	0.117	9.00458e-23	0
Smarca2	4.62027e-27	0.315491	0.204	0.161	9.89154e-23	0
Pank3	4.73796e-27	-0.290544	0.078	0.164	1.01435e-22	0
Dhrs7	5.47346e-27	-0.394827	0.034	0.108	1.17181e-22	0
Otud5	5.98026e-27	-0.271324	0.067	0.142	1.28031e-22	0
Gpx7	6.05826e-27	0.344738	0.162	0.119	1.29701e-22	0
Nudt4	6.21767e-27	-0.298158	0.144	0.241	1.33114e-22	0
Fyn	6.88111e-27	-0.259981	0.136	0.233	1.47318e-22	0
Spsb1	8.87185e-27	-0.35186	0.035	0.108	1.89937e-22	0
Sorcs2	9.45107e-27	0.439519	0.141	0.076	2.02338e-22	0
Hjurp	9.5624e-27	-0.25783	0.065	0.148	2.04721e-22	0
C1qtnf6	1.13506e-26	0.364671	0.128	0.072	2.43006e-22	0
Bcl7c	1.17682e-26	0.251626	0.155	0.134	2.51946e-22	0
Crlf3	1.1974e-26	-0.251538	0.038	0.101	2.56352e-22	0
Kdelc2	1.20745e-26	0.402598	0.174	0.113	2.58503e-22	0
Cyb5r4	1.41793e-26	-0.303873	0.032	0.102	3.03565e-22	0
Gadd45b	1.57751e-26	-0.413572	0.03	0.103	3.37729e-22	0
Bicd1	1.71923e-26	-0.301619	0.034	0.104	3.68071e-22	0
Osbpl5	1.73616e-26	-0.374482	0.1	0.197	3.71694e-22	0
Tril	1.77258e-26	0.410605	0.29	0.208	3.79491e-22	0
Tnfrsf1a	1.83858e-26	0.271942	0.322	0.288	3.93621e-22	0
Tmem204	1.85699e-26	0.413907	0.103	0.043	3.97563e-22	0
Bcl2	2.09168e-26	0.421321	0.133	0.074	4.47808e-22	0
Arhgap29	2.2692e-26	-0.314775	0.134	0.238	4.85813e-22	0
Gsn	2.30092e-26	0.267547	0.355	0.262	4.92604e-22	0
Slbp	2.67624e-26	-0.313493	0.095	0.183	5.72956e-22	0
Pja1	2.84895e-26	0.315308	0.13	0.094	6.09932e-22	0
Itga9	3.17818e-26	0.330558	0.163	0.121	6.80417e-22	0
Lgi2	3.34332e-26	0.459985	0.115	0.046	7.15772e-22	0
Adgrl3	3.52686e-26	0.441177	0.111	0.053	7.55065e-22	0
X1700025G04Rik	5.24227e-26	0.340656	0.102	0.056	1.12232e-21	0
Gata4	6.02403e-26	0.285046	0.274	0.227	1.28968e-21	0
Calu	6.37496e-26	0.294116	0.159	0.125	1.36482e-21	0
Arl5a	6.49756e-26	0.319954	0.156	0.125	1.39106e-21	0
Fam174a	8.65156e-26	-0.274237	0.067	0.147	1.85221e-21	0
Lgalsl	8.74784e-26	-0.304064	0.081	0.164	1.87282e-21	0
Pdgfa	1.12372e-25	-0.285765	0.038	0.102	2.40577e-21	0
Amotl1	1.27763e-25	0.37075	0.147	0.095	2.73527e-21	0
Myadm	1.37998e-25	0.277529	0.234	0.194	2.95439e-21	0
Slmapos2	1.44086e-25	-0.325308	0.042	0.117	3.08475e-21	0
Mcfd2	1.62047e-25	0.276411	0.188	0.161	3.46927e-21	0
Cbx6	1.94498e-25	0.32282	0.199	0.157	4.16401e-21	0
Ypel5	2.02493e-25	-0.292062	0.058	0.14	4.33517e-21	0
Gng10	2.04626e-25	0.339248	0.234	0.178	4.38084e-21	0
Cmas	2.16162e-25	-0.326822	0.045	0.118	4.62782e-21	0
Arl1	2.48647e-25	0.298703	0.229	0.201	5.32328e-21	0
Vamp8	3.48089e-25	-0.260678	0.058	0.132	7.45225e-21	0
Aco1	4.04762e-25	0.251073	0.133	0.109	8.66556e-21	0
Yap1	4.32038e-25	0.320038	0.19	0.146	9.24951e-21	0
Sh3pxd2b	4.79343e-25	0.38754	0.11	0.055	1.02623e-20	0
Cdk1	5.89289e-25	-0.346584	0.049	0.12	1.26161e-20	0
Tnc	7.6531e-25	0.502745	0.133	0.058	1.63845e-20	0
Arhgap28	7.97722e-25	0.358558	0.11	0.062	1.70784e-20	0
Rnf34	8.95463e-25	-0.263404	0.049	0.118	1.9171e-20	0
Cd47	9.78001e-25	-0.358249	0.115	0.201	2.0938e-20	0
Ptpn1	1.09023e-24	-0.318379	0.054	0.133	2.33407e-20	0
Ncam1	1.58299e-24	0.333749	0.217	0.156	3.38902e-20	0
Mras	1.81828e-24	-0.293209	0.047	0.12	3.89275e-20	0
Tbx2	1.85064e-24	0.393383	0.107	0.05	3.96203e-20	0
Tbc1d2b	2.35005e-24	0.353445	0.123	0.076	5.03123e-20	0
Fam114a1	3.01883e-24	0.370371	0.139	0.082	6.46302e-20	0
Etnk2	3.10732e-24	-0.273322	0.06	0.135	6.65245e-20	0
Col6a4	3.86739e-24	0.402794	0.107	0.061	8.2797e-20	0
Rin2	4.00025e-24	-0.278408	0.049	0.118	8.56414e-20	0
Tgfb3	4.26007e-24	0.294779	0.123	0.096	9.12037e-20	0
Kdm7a	4.27274e-24	-0.269478	0.088	0.165	9.1475e-20	0
Eng	4.357e-24	0.367061	0.128	0.062	9.32789e-20	0
Sesn1	6.49104e-24	0.334591	0.167	0.135	1.38967e-19	0
Tmx2	8.41276e-24	-0.275899	0.063	0.136	1.80109e-19	0
Rbms2	1.13805e-23	0.304197	0.148	0.116	2.43646e-19	0
Scarf2	1.14204e-23	0.387973	0.108	0.048	2.44499e-19	0
Mpp1	1.18117e-23	-0.254435	0.097	0.173	2.52876e-19	0
Zfp362	1.29547e-23	0.290155	0.139	0.111	2.77348e-19	0
Cnrip1	1.40185e-23	0.355753	0.104	0.051	3.00121e-19	0
Map1lc3a	1.90004e-23	0.269687	0.152	0.129	4.06779e-19	0
Il6st	2.11682e-23	0.275316	0.181	0.155	4.5319e-19	0
Fam53b	2.2269e-23	-0.258655	0.043	0.104	4.76756e-19	0
Heyl	2.28057e-23	-0.334186	0.048	0.121	4.88247e-19	0
Cd44	2.82026e-23	-0.428242	0.052	0.125	6.0379e-19	0
Pea15a	2.85005e-23	0.375235	0.152	0.09	6.10168e-19	0
Tgfbr2	2.90211e-23	0.348938	0.133	0.077	6.21312e-19	0
Pccb	3.46679e-23	0.274085	0.125	0.098	7.42205e-19	0
Ids	3.67327e-23	0.296459	0.132	0.1	7.8641e-19	0
Zcchc24	3.73068e-23	0.321133	0.148	0.103	7.98702e-19	0
Sned1	4.6993e-23	0.383752	0.113	0.054	1.00607e-18	0
Smco4	5.08129e-23	0.364402	0.131	0.086	1.08785e-18	0
Dhx40	8.77404e-23	-0.265826	0.051	0.117	1.87843e-18	0
Gsto1	1.05833e-22	0.253293	0.106	0.08	2.26578e-18	0
Vasp	1.08349e-22	-0.339721	0.051	0.116	2.31965e-18	0
Tmem242	1.10517e-22	0.262921	0.137	0.112	2.36607e-18	0
Pabpc4	1.2633e-22	-0.266709	0.105	0.186	2.70459e-18	0
Adgrl2	2.32594e-22	0.299734	0.17	0.133	4.97961e-18	0
Fosl2	2.34802e-22	-0.32437	0.049	0.115	5.02687e-18	0
Hes1	2.71232e-22	-0.401964	0.075	0.156	5.8068e-18	0
Ndn	3.02903e-22	0.315057	0.3	0.254	6.48486e-18	0
Tfpi	3.15153e-22	0.363238	0.119	0.076	6.74711e-18	0
Nr3c1	3.34858e-22	0.292275	0.153	0.117	7.16898e-18	0
Ghr	4.55806e-22	0.336666	0.137	0.091	9.75835e-18	0
Sbk1	4.75224e-22	-0.251992	0.071	0.144	1.01741e-17	0
Tmem51	5.04361e-22	-0.332791	0.035	0.102	1.07979e-17	0
Fam101b	6.60237e-22	-0.269417	0.113	0.181	1.4135e-17	0
Lamb2	7.56935e-22	-0.270599	0.046	0.11	1.62052e-17	0
Slit2	8.27853e-22	0.364494	0.147	0.088	1.77235e-17	0
Arhgap31	9.40257e-22	-0.253681	0.051	0.118	2.013e-17	0
X1110038B12Rik	1.43691e-21	0.273072	0.102	0.074	3.07628e-17	0
Mest	1.52032e-21	0.361666	0.284	0.206	3.25485e-17	0
Chd3	1.65136e-21	0.305941	0.149	0.102	3.53539e-17	0
Tshz2	1.68727e-21	0.345533	0.213	0.165	3.61228e-17	0
Sspn	1.71688e-21	0.354607	0.115	0.075	3.67568e-17	0
Wipi1	1.95452e-21	0.258479	0.193	0.167	4.18443e-17	0
Jam3	1.99584e-21	0.280353	0.132	0.096	4.2729e-17	0
Mafb	3.63009e-21	0.387284	0.122	0.065	7.77167e-17	0
Bmp1	4.14553e-21	0.286589	0.138	0.105	8.87517e-17	0
Zfyve21	4.40696e-21	0.263379	0.104	0.078	9.43486e-17	0
Glrx	4.43177e-21	-0.387123	0.046	0.114	9.48797e-17	0
Lasp1	8.54962e-21	-0.256274	0.208	0.295	1.83039e-16	0
Pdpn	8.60151e-21	-0.363479	0.075	0.149	1.8415e-16	0
Slc9a3r2	1.61883e-20	0.279038	0.105	0.067	3.46575e-16	0
Metrnl	1.74279e-20	-0.291639	0.046	0.11	3.73114e-16	0
Tgfb1i1	1.82068e-20	-0.258288	0.171	0.259	3.89789e-16	0
Ppp1r18	1.93446e-20	-0.344063	0.059	0.117	4.14148e-16	0
Tcf7l1	2.68448e-20	0.357115	0.139	0.092	5.7472e-16	0
Zfp260	3.532e-20	0.29629	0.106	0.067	7.56165e-16	0
Pkd2	5.40695e-20	0.285504	0.139	0.111	1.15757e-15	0
Sash1	5.8769e-20	0.291366	0.121	0.087	1.25819e-15	0
Kctd14	6.61596e-20	-0.331668	0.311	0.321	1.41641e-15	0
Tle1	6.76774e-20	0.26872	0.14	0.118	1.44891e-15	0
Irs1	6.77326e-20	0.321724	0.109	0.075	1.45009e-15	0
Adamts16	7.91242e-20	0.396886	0.147	0.086	1.69397e-15	0
Ttc3	1.31943e-19	0.338944	0.145	0.112	2.82477e-15	0
Meis1	1.38713e-19	0.335476	0.102	0.062	2.96971e-15	0
Tead1	3.10325e-19	0.263297	0.117	0.098	6.64375e-15	0
Smox	4.17476e-19	-0.265433	0.044	0.103	8.93775e-15	0
Rhobtb3	4.42593e-19	0.284369	0.118	0.086	9.47548e-15	0
Plxdc2	7.32281e-19	0.333127	0.155	0.118	1.56774e-14	0
Zcchc6	8.96524e-19	-0.250481	0.049	0.11	1.91937e-14	0
Sat1	1.14334e-18	-0.296534	0.072	0.138	2.44777e-14	0
Lpl	1.53418e-18	-0.265229	0.143	0.221	3.28452e-14	0
Ccng2	4.25465e-18	-0.25228	0.071	0.136	9.10878e-14	0
Rarres2	4.48274e-18	0.304128	0.155	0.107	9.5971e-14	0
Rab34	4.7632e-18	0.271752	0.178	0.151	1.01975e-13	0
Tmem263	6.5289e-18	0.281279	0.123	0.094	1.39777e-13	0
Gypc	6.92905e-18	-0.264707	0.091	0.135	1.48344e-13	0
Bpgm	7.30023e-18	-0.487268	0.072	0.135	1.56291e-13	0
Socs3	9.70196e-18	-0.396354	0.164	0.246	2.07709e-13	0
Aebp1	1.78694e-17	0.358182	0.119	0.071	3.82566e-13	0
Creb3l2	1.85002e-17	0.268599	0.161	0.127	3.96071e-13	0
Plod2	2.01768e-17	0.297642	0.13	0.094	4.31965e-13	0
C1qtnf7	2.91425e-17	0.265851	0.11	0.074	6.23912e-13	0
Fam132a	4.96661e-17	-0.304419	0.071	0.115	1.0633e-12	0
Blvrb	7.00236e-17	-0.383627	0.096	0.152	1.49914e-12	0
Pros1	1.17979e-16	0.27064	0.123	0.101	2.52581e-12	0
Arfgap1	4.26842e-16	0.260416	0.103	0.076	9.13826e-12	0
Cyr61	4.99642e-16	-0.485816	0.108	0.157	1.06968e-11	0
Gli3	1.23969e-15	0.255825	0.147	0.111	2.65405e-11	0
Pcdh18	1.37523e-15	0.307637	0.154	0.109	2.94423e-11	0
X6330403K07Rik	1.98753e-15	0.294571	0.103	0.063	4.25511e-11	0
Synpo	1.31544e-14	0.258913	0.136	0.099	2.81622e-10	0
Ptrf	1.47981e-14	0.268516	0.195	0.155	3.16813e-10	0
Ndst1	1.66545e-14	0.256144	0.13	0.111	3.56556e-10	0
Ifitm1	2.68606e-13	0.284247	0.134	0.087	5.75059e-09	0
Tsen15	2.89984e-13	0.266794	0.104	0.087	6.20827e-09	0
Prss35	3.68331e-13	0.327007	0.126	0.088	7.8856e-09	0
Thbs2	1.52453e-12	0.287068	0.106	0.061	3.26386e-08	0
S100a16	2.61031e-12	0.258429	0.115	0.073	5.5884e-08	0
Srgap3	3.33592e-11	0.274488	0.144	0.107	7.14188e-07	0
Hsd3b1	0	2.28412	0.551	0.033	0	1
Kctd14	0	1.8667	0.892	0.241	0	1
Slc18a2	0	1.687	0.458	0.028	0	1
Itga6	0	1.15823	0.942	0.431	0	1
Ccnd2	1.11911301082199e-311	1.13625	0.895	0.438	2.39591e-307	1
Smad3	2.19893e-269	1.34804	0.684	0.202	4.7077e-265	1
Inha	1.18627e-266	1.44781	0.458	0.053	2.53969e-262	1
Gstm1	8.92979e-249	1.03819	0.896	0.45	1.91178e-244	1
Pcsk6	2.06913e-248	1.09342	0.81	0.341	4.4298e-244	1
Akr1cl	2.61802e-245	1.16873	0.73	0.242	5.60493e-241	1
Serpine2	9.98803e-244	1.15326	0.764	0.298	2.13834e-239	1
Dag1	1.28078e-238	1.0911	0.82	0.363	2.74202e-234	1
Aldh1a1	9.80908e-231	1.36652	0.542	0.113	2.10003e-226	1
Gstm2	6.04071e-220	1.09989	0.721	0.247	1.29326e-215	1
Col1a2	1.60532e-204	-2.38007	0.16	0.524	3.43683e-200	1
Cpe	8.23804e-194	0.93465	0.722	0.264	1.76368e-189	1
Col1a1	2.51475e-189	-2.24457	0.067	0.462	5.38382e-185	1
Kitl	6.73097e-184	1.14256	0.591	0.198	1.44103e-179	1
Col18a1	4.18176e-182	1.04635	0.651	0.223	8.95273e-178	1
Dcn	1.55954e-175	-1.96579	0.058	0.443	3.33883e-171	1
Sparc	5.14566e-170	-0.621555	0.886	0.789	1.10163e-165	1
Fst	8.84246e-167	1.16792	0.418	0.084	1.89308e-162	1
Gm14226	3.6041e-166	1.05246	0.523	0.146	7.71602e-162	1
mt.Co1	2.47956e-164	0.465944	0.993	0.995	5.3085e-160	1
Igfbp7	8.63199e-164	-1.98274	0.046	0.404	1.84802e-159	1
Bgn	1.03097e-161	-1.68207	0.062	0.423	2.20721e-157	1
Col3a1	1.30825e-160	-1.55752	0.433	0.596	2.80082e-156	1
Clu	2.10237e-159	1.14299	0.562	0.182	4.50097e-155	1
Ivns1abp	1.6297e-158	0.977964	0.621	0.229	3.48903e-154	1
Scd2	6.73783e-158	0.843259	0.757	0.363	1.4425e-153	1
Tsc22d1	3.30087e-157	0.379797	0.982	0.81	7.06683e-153	1
Igfbp4	7.34299e-153	-1.62512	0.116	0.465	1.57206e-148	1
Bst2	9.15873e-152	1.07856	0.415	0.091	1.96079e-147	1
Inhbb	1.58392e-151	1.0464	0.244	0.019	3.39101e-147	1
Bmyc	2.82944e-149	1.02663	0.511	0.165	6.05754e-145	1
Fndc5	6.78863e-147	1.08195	0.426	0.105	1.45338e-142	1
Wbp5	1.42923e-143	0.745431	0.872	0.595	3.05983e-139	1
Mgp	2.67856e-143	-1.55542	0.162	0.504	5.73452e-139	1
Arxes2	2.61261e-142	0.941118	0.588	0.215	5.59335e-138	1
Chchd10	3.23186e-142	0.817288	0.73	0.366	6.91908e-138	1
Serpinb6a	1.42064e-141	0.86416	0.739	0.372	3.04145e-137	1
Sparcl1	1.93873e-140	-1.74875	0.045	0.371	4.15062e-136	1
mt.Co2	2.64428e-136	0.392754	0.986	0.983	5.66113e-132	1
Osbpl5	2.76364e-135	1.04108	0.463	0.14	5.91668e-131	1
Gatm	9.93397e-133	0.727597	0.691	0.311	2.12676e-128	1
mt.Nd1	1.92742e-132	0.492655	0.988	0.943	4.12642e-128	1
Dlk1	4.00553e-131	-1.96331	0.046	0.357	8.57545e-127	1
X1190002N15Rik	3.3895e-130	1.19095	0.451	0.195	7.25658e-126	1
mt.Nd4	6.80145e-128	0.443074	0.988	0.96	1.45612e-123	1
Mmp2	1.27068e-127	-1.60193	0.066	0.373	2.7204e-123	1
Nrn1	1.22767e-125	1.10866	0.391	0.115	2.62833e-121	1
Id2	1.68459e-125	-1.3359	0.06	0.377	3.60654e-121	1
Plxnc1	2.4049e-125	0.928808	0.499	0.178	5.14864e-121	1
St3gal5	8.36463e-124	0.848749	0.658	0.336	1.79078e-119	1
Nr5a2	1.70239e-123	0.935441	0.236	0.027	3.64464e-119	1
Wnt6	3.82023e-121	0.966019	0.282	0.046	8.17873e-117	1
Sdc4	3.86728e-118	0.992292	0.384	0.104	8.27947e-114	1
Pdpn	9.05085e-118	1.03631	0.384	0.102	1.9377e-113	1
mt.Atp6	1.61083e-117	0.338127	0.988	0.99	3.44862e-113	1
Hmgb2	1.76151e-117	-1.56428	0.114	0.392	3.77122e-113	1
Med10	2.08689e-117	0.9223	0.485	0.196	4.46782e-113	1
Col6a2	2.59505e-117	-1.42105	0.18	0.463	5.55575e-113	1
Gstm6	1.6841e-115	1.06996	0.336	0.075	3.60549e-111	1
Aard	1.20079e-114	0.95133	0.321	0.07	2.57077e-110	1
Hmgcs2	1.87143e-114	0.927385	0.442	0.141	4.00654e-110	1
Gm2044	2.3544e-114	0.905284	0.178	0.012	5.04053e-110	1
Ltbp4	4.58746e-113	-1.26084	0.058	0.351	9.82129e-109	1
Akr1c14	1.75186e-112	0.946822	0.357	0.088	3.75056e-108	1
Mfap4	4.36386e-112	-1.47875	0.028	0.288	9.3426e-108	1
Bex4	5.20887e-111	0.992274	0.362	0.095	1.11517e-106	1
Myo1e	5.82394e-111	0.951204	0.324	0.072	1.24685e-106	1
Thbs1	1.4367e-109	0.549645	0.724	0.381	3.07584e-105	1
Syt7	3.61561e-109	0.822404	0.219	0.026	7.74067e-105	1
Rasgef1b	4.08622e-108	0.968216	0.374	0.103	8.7482e-104	1
Sytl4	6.05208e-106	0.875461	0.261	0.046	1.29569e-101	1
Hpcal1	4.95602e-103	0.870271	0.448	0.162	1.06103e-98	1
Mycl	7.02016e-103	1.02227	0.254	0.045	1.50295e-98	1
mt.Cytb	4.19266e-102	0.419911	0.988	0.957	8.97606e-98	1
Gja1	3.0473e-101	0.819586	0.513	0.204	6.52397e-97	1
Igfbp5	8.66678e-98	-1.14117	0.349	0.564	1.85547e-93	1
Col5a1	1.5423e-97	-1.2648	0.068	0.323	3.3019e-93	1
Islr	3.66357e-97	-1.24242	0.085	0.353	7.84333e-93	1
Ephx2	1.00366e-96	0.899731	0.318	0.079	2.14874e-92	1
Slc26a7	1.88902e-96	0.929562	0.337	0.092	4.0442e-92	1
Epdr1	5.68314e-96	0.854702	0.375	0.114	1.2167e-91	1
Ptn	5.68861e-95	-1.41155	0.032	0.267	1.21787e-90	1
Sfrp1	6.43867e-95	-1.46794	0.039	0.276	1.37845e-90	1
Htra3	4.95627e-94	-1.33066	0.048	0.291	1.06109e-89	1
Csrp1	4.31358e-93	-1.19622	0.042	0.282	9.23494e-89	1
Cd151	1.21463e-92	0.716259	0.509	0.217	2.6004e-88	1
Isyna1	1.55869e-92	0.741623	0.55	0.252	3.337e-88	1
Zg16	3.26896e-92	0.748457	0.16	0.014	6.99851e-88	1
Maged2	5.64404e-91	0.467126	0.853	0.58	1.20833e-86	1
Cxcl12	6.25819e-91	-1.492	0.025	0.247	1.33982e-86	1
Etnk2	1.71754e-90	0.805285	0.331	0.093	3.67708e-86	1
Rnd2	9.14334e-90	0.754943	0.199	0.031	1.9575e-85	1
Tenm4	4.71948e-87	0.741311	0.575	0.279	1.01039e-82	1
Tmem184a	9.13656e-87	0.837452	0.285	0.069	1.95605e-82	1
Fkbp5	2.93135e-86	0.772944	0.471	0.209	6.27572e-82	1
Arhgap29	5.74974e-86	0.768868	0.459	0.186	1.23096e-81	1
Pdgfra	1.2159e-85	-1.27769	0.029	0.248	2.60312e-81	1
Mex3c	1.96309e-82	0.774951	0.358	0.128	4.20279e-78	1
Rbp1	3.2625e-82	-1.22772	0.055	0.286	6.98468e-78	1
Sema3c	7.24916e-82	0.805331	0.326	0.098	1.55197e-77	1
Eln	1.22989e-81	-1.28747	0.045	0.273	2.63307e-77	1
Lum	1.72522e-81	-1.34484	0.026	0.231	3.69353e-77	1
Adgra3	1.65046e-80	0.754497	0.423	0.17	3.53347e-76	1
Cables1	4.4271e-80	0.812841	0.257	0.062	9.47798e-76	1
Col8a1	4.07333e-79	0.884303	0.147	0.016	8.72059e-75	1
Adgrg1	5.79157e-79	0.770016	0.313	0.095	1.23992e-74	1
Gpx1	7.95785e-79	-1.25982	0.251	0.382	1.7037e-74	1
Col6a1	8.61276e-79	-1.07384	0.165	0.407	1.84391e-74	1
Cacna2d2	3.62021e-78	0.712694	0.133	0.012	7.75051e-74	1
Tcf21	4.5537e-78	-1.2156	0.025	0.227	9.74901e-74	1
Aldh1b1	2.82969e-77	0.73181	0.252	0.061	6.05808e-73	1
Sbk1	3.31616e-77	0.778334	0.316	0.105	7.09958e-73	1
Mylk	4.08039e-76	-1.181	0.155	0.373	8.73571e-72	1
Emilin1	6.25901e-76	-1.11162	0.034	0.239	1.33999e-71	1
Sdc1	1.86983e-75	0.771277	0.314	0.102	4.00312e-71	1
Socs2	2.75544e-75	0.673117	0.571	0.295	5.89913e-71	1
Cygb	3.01998e-75	-1.11461	0.08	0.31	6.46547e-71	1
Arhgap31	4.15672e-75	0.772601	0.284	0.081	8.89913e-71	1
Cd34	6.31569e-75	-1.13892	0.036	0.239	1.35213e-70	1
Ctnnd1	9.50761e-75	0.663485	0.534	0.277	2.03548e-70	1
Cd24a	1.74509e-74	-1.77087	0.03	0.22	3.73605e-70	1
Col9a2	2.10914e-74	0.784073	0.339	0.114	4.51545e-70	1
Zmym3	2.7943e-74	0.731824	0.424	0.183	5.98231e-70	1
Rasd1	5.54257e-74	0.772912	0.175	0.028	1.18661e-69	1
Amhr2	4.05219e-73	0.725624	0.317	0.1	8.67534e-69	1
Mid1ip1	4.59903e-73	0.819533	0.383	0.16	9.84605e-69	1
Hs6st2	6.31894e-73	0.730404	0.496	0.234	1.35282e-68	1
Adamts16	8.37161e-73	0.745723	0.273	0.074	1.79228e-68	1
Col5a2	2.91643e-72	-1.02952	0.115	0.337	6.24378e-68	1
Clmp	9.33344e-71	-1.0335	0.019	0.193	1.9982e-66	1
Lrrc17	3.54035e-70	-1.0707	0.022	0.203	7.57954e-66	1
Cdc42ep5	2.45099e-69	0.73069	0.365	0.138	5.24732e-65	1
Cnn2	8.7547e-69	-0.94651	0.009	0.173	1.87429e-64	1
Gmpr	1.39834e-68	0.723436	0.294	0.101	2.99371e-64	1
Jam2	1.77183e-68	0.767124	0.26	0.072	3.79331e-64	1
Ly6g6e	2.15095e-67	0.755944	0.178	0.032	4.60497e-63	1
Tgfbi	5.39317e-67	-1.11599	0.092	0.273	1.15462e-62	1
Scap	8.2289e-67	0.774764	0.298	0.109	1.76172e-62	1
Rplp0	2.65158e-66	-0.497918	0.788	0.861	5.67676e-62	1
Meg3	4.23002e-66	-1.05541	0.081	0.298	9.05605e-62	1
Zfp36	6.92048e-66	-1.18615	0.041	0.22	1.4816e-61	1
Etl4	1.28246e-65	0.770768	0.3	0.101	2.74562e-61	1
Slc40a1	1.4894e-65	0.699869	0.409	0.175	3.18867e-61	1
Cdh11	2.7398e-65	-1.1153	0.036	0.222	5.86565e-61	1
Ptges	2.93201e-65	0.704045	0.306	0.102	6.27715e-61	1
Erbb2	3.99557e-65	0.701181	0.205	0.047	8.55411e-61	1
Peg3	9.52806e-65	0.626844	0.477	0.227	2.03986e-60	1
Mxra8	1.64534e-64	-0.917668	0.016	0.183	3.5225e-60	1
Ngfr	6.42861e-64	-1.02381	0.021	0.189	1.3763e-59	1
Itm2a	3.24182e-63	-0.930825	0.153	0.349	6.94042e-59	1
Nr2f2	1.36832e-62	-0.98785	0.095	0.299	2.92943e-58	1
Cyfip2	1.71524e-62	0.637638	0.296	0.104	3.67216e-58	1
Tgfb1i1	5.84674e-62	0.660936	0.445	0.215	1.25173e-57	1
Cyb5a	1.61976e-61	0.59362	0.53	0.291	3.46775e-57	1
Tmsb4x	6.2138e-60	-0.411265	0.786	0.698	1.33031e-55	1
Fstl1	9.21218e-60	-0.751445	0.319	0.507	1.97224e-55	1
Aes	1.00332e-59	0.526324	0.661	0.452	2.148e-55	1
Nfix	1.10058e-59	-0.900214	0.057	0.239	2.35623e-55	1
Lsp1	3.05831e-59	-0.896043	0.021	0.183	6.54754e-55	1
Bmp4	3.6639e-59	0.760289	0.182	0.041	7.84405e-55	1
Idh1	1.43578e-58	0.626311	0.444	0.216	3.07386e-54	1
Mdk	2.23799e-57	-0.811873	0.317	0.497	4.79131e-53	1
Rgs11	2.47671e-57	0.635059	0.18	0.041	5.30239e-53	1
Id3	6.88935e-57	-0.948964	0.235	0.365	1.47494e-52	1
S100a9	8.96456e-57	-3.45842	0.053	0.143	1.91922e-52	1
Myo10	2.24591e-56	0.641961	0.319	0.128	4.80826e-52	1
Gas1	2.98811e-56	-0.920578	0.151	0.349	6.39725e-52	1
Fn1	3.8333e-56	-0.986219	0.039	0.196	8.2067e-52	1
Serping1	5.0526e-56	-0.889063	0.019	0.169	1.08171e-51	1
Rgs2	5.10829e-56	0.526335	0.627	0.386	1.09363e-51	1
Loxl1	6.4974e-56	-0.896535	0.045	0.217	1.39103e-51	1
Mfap2	1.06941e-55	-0.502429	0.495	0.524	2.2895e-51	1
X8030451A03Rik	2.62348e-55	0.583529	0.111	0.013	5.61662e-51	1
Cd47	4.54045e-55	-0.887655	0.039	0.205	9.72064e-51	1
Susd3	1.69755e-54	0.53031	0.123	0.019	3.63428e-50	1
Car2	1.75605e-54	-1.97344	0.041	0.136	3.75953e-50	1
Itih5	4.46373e-54	-0.940538	0.078	0.251	9.55639e-50	1
Mdfic	5.30147e-54	0.653863	0.315	0.126	1.13499e-49	1
Gapdh	6.47623e-54	0.375613	0.847	0.677	1.3865e-49	1
Lama1	8.32107e-54	0.639873	0.268	0.092	1.78146e-49	1
Metrnl	1.11692e-53	0.630429	0.245	0.078	2.39121e-49	1
Klhl23	1.12608e-53	0.660259	0.204	0.059	2.41083e-49	1
Cntnap5a	3.4828e-53	0.557749	0.103	0.013	7.45633e-49	1
Gpc3	5.83504e-53	-0.910404	0.036	0.198	1.24922e-48	1
Zc3h7b	8.43021e-53	0.64034	0.42	0.219	1.80482e-48	1
Nrep	1.08033e-52	-0.736903	0.282	0.462	2.31287e-48	1
Kazald1	1.36712e-52	0.552924	0.336	0.141	2.92686e-48	1
Fkbp4	3.98547e-52	0.609328	0.474	0.264	8.53249e-48	1
Wt1	2.90342e-51	0.525971	0.564	0.33	6.21594e-47	1
Gnas	4.18006e-51	-0.418363	0.857	0.903	8.94908e-47	1
Nid2	6.14988e-51	-0.83322	0.029	0.179	1.31663e-46	1
Sulf2	2.82103e-50	-0.58433	0.416	0.485	6.03955e-46	1
Map1b	3.6321e-50	0.542957	0.361	0.164	7.77597e-46	1
H19	2.88962e-49	-0.92782	0.187	0.399	6.18639e-45	1
Myo1b	3.11816e-49	0.65508	0.272	0.104	6.67566e-45	1
Ucp2	4.12542e-49	0.258834	0.578	0.367	8.83212e-45	1
F11r	1.21465e-48	0.487739	0.36	0.166	2.60044e-44	1
H3f3a	1.91419e-48	-0.428654	0.847	0.897	4.09809e-44	1
Tm9sf2	2.02188e-48	0.547793	0.515	0.298	4.32865e-44	1
Pak3	2.69298e-48	0.513099	0.103	0.013	5.76539e-44	1
Rbbp6	3.1686e-48	0.56807	0.427	0.23	6.78366e-44	1
Birc5	1.28546e-47	-0.948035	0.021	0.152	2.75204e-43	1
mt.Co3	1.37321e-47	0.335839	0.976	0.947	2.9399e-43	1
Grb10	1.65175e-47	-0.850748	0.051	0.208	3.53624e-43	1
Gsn	4.65021e-47	-0.885911	0.131	0.3	9.95563e-43	1
Ddr1	6.44729e-47	0.586844	0.291	0.116	1.3803e-42	1
Nid1	6.55841e-47	-0.736986	0.176	0.347	1.40409e-42	1
Ube2c	2.10153e-46	-1.12912	0.033	0.159	4.49916e-42	1
Gas6	2.2178e-46	0.412623	0.677	0.452	4.74808e-42	1
Ctse	1.56892e-45	-1.3149	0.005	0.11	3.35891e-41	1
Pbx1	2.91499e-45	-0.659028	0.307	0.474	6.2407e-41	1
Arpc1b	5.71003e-45	-0.734436	0.159	0.325	1.22246e-40	1
Pygb	1.78734e-44	0.571386	0.385	0.195	3.82652e-40	1
Spint2	1.87534e-44	0.652642	0.246	0.099	4.01491e-40	1
Tanc1	2.04386e-44	0.643132	0.306	0.139	4.3757e-40	1
Timp2	2.17565e-44	-0.666344	0.245	0.436	4.65785e-40	1
Gprasp1	2.42052e-44	0.571413	0.31	0.134	5.18209e-40	1
Bicc1	5.59726e-44	-0.725362	0.02	0.147	1.19832e-39	1
Maf	6.082e-44	-0.761176	0.068	0.233	1.3021e-39	1
Postn	9.79114e-44	-1.00717	0.037	0.175	2.09618e-39	1
Psap	1.76642e-43	0.297823	0.833	0.682	3.78172e-39	1
Ldhb	2.79819e-43	0.503262	0.433	0.23	5.99065e-39	1
Fbln1	4.14045e-43	-0.78791	0.044	0.184	8.86429e-39	1
Gpc4	4.91056e-43	0.549963	0.332	0.151	1.0513e-38	1
Mgat4b	5.4686e-43	0.575848	0.256	0.115	1.17077e-38	1
Lyz2	6.7067e-43	-2.3336	0.017	0.11	1.43584e-38	1
Lhfp	1.50289e-42	-0.72031	0.013	0.131	3.21753e-38	1
Rac2	2.32386e-42	-1.10531	0.006	0.105	4.97515e-38	1
Hbb.bs	2.50302e-42	-1.34932	0.435	0.463	5.35872e-38	1
Smc4	2.62722e-42	-0.768232	0.036	0.172	5.62461e-38	1
Tgm2	4.75744e-42	-0.742811	0.021	0.141	1.01852e-37	1
Stmn1	4.86604e-42	0.358178	0.548	0.343	1.04177e-37	1
Lbr	5.13185e-42	-0.699852	0.018	0.132	1.09868e-37	1
Glul	5.59295e-42	-0.68103	0.03	0.162	1.1974e-37	1
Arx	6.27064e-42	-0.818885	0.014	0.124	1.34248e-37	1
Prdx2	8.13488e-42	-0.462423	0.374	0.38	1.7416e-37	1
Ap1ar	1.18214e-41	0.543117	0.244	0.1	2.53085e-37	1
Tdrp	1.77218e-41	0.567802	0.227	0.091	3.79405e-37	1
Acsbg1	2.27155e-41	0.514682	0.102	0.016	4.86316e-37	1
Nfic	2.45021e-41	-0.659122	0.157	0.337	5.24566e-37	1
Hic1	4.2403e-41	-0.7252	0.017	0.136	9.07806e-37	1
Lama2	4.93621e-41	-0.679598	0.016	0.13	1.05679e-36	1
Usp9x	6.92256e-41	0.494748	0.449	0.258	1.48205e-36	1
Lpl	7.82109e-41	0.534553	0.369	0.185	1.67442e-36	1
Pgam1	9.0788e-41	0.531962	0.422	0.234	1.94368e-36	1
Slc4a1	4.73e-40	-1.54211	0.01	0.109	1.01265e-35	1
S100a8	5.66363e-40	-2.58805	0.02	0.112	1.21253e-35	1
Pmp22	5.81049e-40	-0.741224	0.07	0.221	1.24397e-35	1
2018-03-02	5.99574e-40	0.487845	0.284	0.141	1.28363e-35	1
Sh3bp5	6.70675e-40	-0.728062	0.072	0.229	1.43585e-35	1
Olfml3	1.1696e-39	-0.771722	0.022	0.141	2.504e-35	1
Nrbp2	1.51259e-39	0.564303	0.203	0.071	3.23831e-35	1
Zfp36l1	3.86838e-39	-0.589562	0.309	0.456	8.28181e-35	1
Nr5a1	4.59221e-39	0.574104	0.305	0.144	9.83146e-35	1
Top2a	5.75462e-39	-0.926229	0.041	0.157	1.23201e-34	1
Acta2	8.78962e-39	-1.38023	0.032	0.152	1.88177e-34	1
Ccna2	8.8258e-39	-0.706322	0.02	0.128	1.88952e-34	1
Ptgfrn	1.6152e-38	-0.704	0.07	0.209	3.45797e-34	1
Actn1	1.87909e-38	-0.696053	0.073	0.218	4.02293e-34	1
Ngp	6.29776e-38	-3.02133	0.043	0.106	1.34829e-33	1
Emx2	7.19923e-38	0.55488	0.251	0.103	1.54128e-33	1
Hbb.bt	7.25829e-38	-1.6641	0.251	0.324	1.55393e-33	1
Anxa1	7.53642e-38	-1.1911	0.063	0.129	1.61347e-33	1
Ubash3b	8.76929e-38	0.491085	0.13	0.031	1.87742e-33	1
Tyro3	1.05895e-37	0.565063	0.221	0.084	2.26711e-33	1
Rrm2	1.49206e-37	-1.00199	0.028	0.141	3.19435e-33	1
Gls	1.52958e-37	0.499589	0.343	0.173	3.27468e-33	1
Emp1	1.59583e-37	-0.746722	0.022	0.133	3.41651e-33	1
Junb	1.72717e-37	-0.843594	0.105	0.246	3.6977e-33	1
Lcp1	2.55683e-37	-1.11306	0.018	0.114	5.47392e-33	1
S100a6	2.97451e-37	-0.973303	0.012	0.11	6.36812e-33	1
Gata6	3.36496e-37	0.407294	0.523	0.322	7.20405e-33	1
Hspd1	3.78691e-37	0.523949	0.384	0.214	8.1074e-33	1
Actb	4.48847e-37	-0.387431	0.772	0.825	9.60937e-33	1
Rhoj	7.57035e-37	-0.63737	0.012	0.117	1.62074e-32	1
2018-03-06	8.68554e-37	0.547993	0.281	0.14	1.85949e-32	1
Nfib	1.01095e-36	-0.692903	0.166	0.323	2.16434e-32	1
Angptl2	1.46989e-36	-0.678557	0.043	0.169	3.1469e-32	1
Cd44	2.92369e-36	-0.717179	0.017	0.124	6.25933e-32	1
X2810039B14Rik	3.0171e-36	0.48412	0.102	0.02	6.45931e-32	1
Fam13a	3.99234e-36	0.48062	0.11	0.023	8.5472e-32	1
Hmbs	4.68289e-36	-0.670101	0.108	0.165	1.00256e-31	1
Wfs1	6.57177e-36	0.486524	0.138	0.038	1.40695e-31	1
Fndc3b	8.6924e-36	0.446516	0.432	0.25	1.86096e-31	1
Cadm1	1.01971e-35	-0.728931	0.023	0.131	2.18309e-31	1
Cfh	1.12612e-35	-0.666228	0.097	0.235	2.41091e-31	1
Colec12	1.65499e-35	0.52658	0.321	0.159	3.54318e-31	1
Mmp23	1.95132e-35	0.514829	0.207	0.076	4.17759e-31	1
Slco3a1	2.12749e-35	0.546491	0.193	0.071	4.55473e-31	1
Fbxo21	2.51015e-35	0.458471	0.323	0.162	5.37398e-31	1
Creb3l1	3.49487e-35	-0.669315	0.024	0.135	7.48216e-31	1
Gm9493	3.58691e-35	-0.550851	0.199	0.368	7.67922e-31	1
Igf2	5.48728e-35	-0.732804	0.163	0.338	1.17477e-30	1
Marcks	5.54235e-35	-0.457813	0.504	0.593	1.18656e-30	1
Slc25a37	5.76294e-35	-0.920517	0.079	0.145	1.23379e-30	1
Adamts2	6.0442e-35	-0.64557	0.165	0.302	1.294e-30	1
Htra1	8.56259e-35	0.48236	0.426	0.246	1.83316e-30	1
Pabpn1	9.64787e-35	0.385653	0.475	0.307	2.06551e-30	1
Rps4x	1.3775e-34	-0.314823	0.844	0.864	2.94909e-30	1
Grhpr	1.47538e-34	0.513795	0.233	0.106	3.15863e-30	1
Tpm1	2.35206e-34	-0.618853	0.2	0.352	5.03553e-30	1
Dek	2.51551e-34	-0.653422	0.17	0.297	5.38546e-30	1
Slc29a1	2.59134e-34	-0.62629	0.037	0.153	5.54781e-30	1
Ackr3	2.72518e-34	0.458025	0.134	0.036	5.83434e-30	1
Znrf1	2.9778e-34	0.496782	0.238	0.109	6.37517e-30	1
Ctdsp2	2.98225e-34	-0.503299	0.202	0.346	6.38469e-30	1
Cdkn1c	3.42871e-34	-0.68785	0.079	0.226	7.34053e-30	1
Cdca8	6.65717e-34	-0.638071	0.022	0.131	1.42523e-29	1
Naaa	8.08165e-34	0.390156	0.178	0.066	1.7302e-29	1
Cmbl	9.2942e-34	0.452675	0.109	0.023	1.9898e-29	1
Mettl24	1.18012e-33	0.452475	0.11	0.024	2.52653e-29	1
Rai14	2.06428e-33	0.517626	0.196	0.073	4.41942e-29	1
Phgdh	6.5901e-33	0.500205	0.181	0.073	1.41087e-28	1
Isg20	8.92296e-33	-0.881053	0.015	0.107	1.91032e-28	1
Cgn	1.03057e-32	0.432225	0.151	0.051	2.20634e-28	1
Soat1	1.3436e-32	0.436873	0.285	0.14	2.87652e-28	1
Pcbd1	1.56308e-32	0.481038	0.119	0.031	3.34639e-28	1
Got1	1.67765e-32	0.407714	0.146	0.05	3.59169e-28	1
Arhgdig	2.86063e-32	0.443436	0.129	0.037	6.12432e-28	1
Fech	3.05977e-32	-0.72451	0.094	0.168	6.55066e-28	1
Rlim	4.11278e-32	0.486304	0.335	0.193	8.80505e-28	1
Ypel3	5.91354e-32	-0.584339	0.071	0.201	1.26603e-27	1
Penk	6.0691e-32	-0.658975	0.013	0.105	1.29933e-27	1
Clic4	8.09398e-32	-0.65651	0.1	0.228	1.73284e-27	1
Tmem14c	8.97161e-32	-0.497342	0.221	0.266	1.92073e-27	1
Nfe2l2	9.39148e-32	0.478175	0.455	0.288	2.01062e-27	1
Lrrc58	1.31453e-31	0.432184	0.385	0.222	2.81429e-27	1
Slc12a6	1.41172e-31	0.49773	0.237	0.115	3.02235e-27	1
Txnip	1.96644e-31	-0.472855	0.474	0.598	4.20996e-27	1
Tmem206	2.16321e-31	0.430885	0.167	0.064	4.63122e-27	1
Frem1	3.01035e-31	-0.623536	0.018	0.111	6.44486e-27	1
Arap2	4.14948e-31	0.507367	0.125	0.038	8.88363e-27	1
Plxna1	4.28014e-31	0.458304	0.245	0.117	9.16336e-27	1
Nsg1	4.51595e-31	0.480534	0.165	0.057	9.66821e-27	1
H2.K1	4.98758e-31	0.497114	0.2	0.088	1.06779e-26	1
Plpp3	5.65244e-31	-0.605582	0.201	0.297	1.21013e-26	1
Lmna	6.67418e-31	-0.559675	0.066	0.194	1.42887e-26	1
Hsp90ab1	7.21358e-31	0.277217	0.823	0.687	1.54436e-26	1
Mycn	1.2929e-30	0.466021	0.154	0.05	2.76797e-26	1
Rian	1.54226e-30	-0.652858	0.044	0.149	3.30183e-26	1
Ywhag	1.92777e-30	0.453382	0.353	0.207	4.12717e-26	1
Tk1	2.76909e-30	-0.798288	0.047	0.152	5.92835e-26	1
Adh5	2.87517e-30	0.470399	0.285	0.149	6.15544e-26	1
Atp1a1	2.93189e-30	0.471188	0.363	0.214	6.27689e-26	1
Tomm20	3.1289e-30	0.410021	0.509	0.366	6.69865e-26	1
Myl6	3.38318e-30	-0.408503	0.504	0.609	7.24306e-26	1
Atp5g3	3.71927e-30	0.380063	0.66	0.499	7.96258e-26	1
Mical2	5.17565e-30	0.423691	0.104	0.025	1.10805e-25	1
Gtf2e2	7.21182e-30	0.443092	0.157	0.063	1.54398e-25	1
2018-09-11	1.30522e-29	-0.602951	0.044	0.15	2.79434e-25	1
Tfrc	1.5708e-29	-0.346854	0.164	0.148	3.36292e-25	1
Ptpn1	2.42933e-29	0.494207	0.223	0.104	5.20094e-25	1
Ago1	2.78575e-29	0.442261	0.185	0.073	5.96401e-25	1
Lamb1	3.90713e-29	-0.597159	0.139	0.275	8.36477e-25	1
Fam20c	4.72712e-29	0.453251	0.14	0.044	1.01203e-24	1
Fmnl2	1.20862e-28	0.478163	0.271	0.135	2.58754e-24	1
Ywhae	1.21521e-28	0.33179	0.694	0.549	2.60164e-24	1
Egflam	1.81205e-28	-0.591917	0.018	0.107	3.87943e-24	1
Racgap1	2.43483e-28	-0.563658	0.03	0.126	5.21273e-24	1
Sdcbp	2.69195e-28	-0.499481	0.205	0.359	5.76319e-24	1
Fam178a	3.07343e-28	0.513828	0.232	0.111	6.5799e-24	1
Zfp41	3.38075e-28	0.484011	0.138	0.044	7.23785e-24	1
Cdca3	3.91051e-28	-0.638525	0.022	0.109	8.37201e-24	1
Tagln	4.01359e-28	-0.983378	0.03	0.118	8.59269e-24	1
Wdr6	4.38128e-28	0.451757	0.315	0.176	9.37988e-24	1
Cdk1	4.38677e-28	-0.575989	0.024	0.118	9.39163e-24	1
Nedd9	6.6169e-28	0.420541	0.147	0.053	1.41661e-23	1
Slc4a2	6.71598e-28	0.422629	0.145	0.052	1.43783e-23	1
B3gnt9	6.81533e-28	-0.481111	0.018	0.104	1.45909e-23	1
Smtnl2	7.80291e-28	0.477527	0.171	0.065	1.67053e-23	1
Mast4	7.94787e-28	0.437155	0.202	0.089	1.70156e-23	1
Col26a1	9.37395e-28	-0.565436	0.021	0.108	2.00687e-23	1
Plxnb2	9.39335e-28	0.393705	0.421	0.261	2.01102e-23	1
Tubb6	1.07418e-27	-0.565078	0.016	0.103	2.29972e-23	1
Xist	1.09165e-27	0.3437	0.689	0.539	2.33711e-23	1
Synpo	1.24983e-27	0.449819	0.213	0.091	2.67576e-23	1
Ppt1	1.56495e-27	0.414465	0.272	0.146	3.3504e-23	1
Ndrg2	1.60334e-27	-0.634293	0.032	0.134	3.43259e-23	1
Prdx5	1.61326e-27	-0.589138	0.122	0.22	3.45384e-23	1
Dock9	1.69468e-27	0.435471	0.161	0.062	3.62815e-23	1
2018-09-08	1.84901e-27	-0.572474	0.068	0.179	3.95855e-23	1
Kctd12	1.91361e-27	-0.66848	0.053	0.156	4.09684e-23	1
Nr3c1	2.08779e-27	-0.516219	0.034	0.136	4.46975e-23	1
Fat4	2.1902e-27	-0.618386	0.035	0.137	4.68899e-23	1
Parp1	2.35677e-27	0.431698	0.268	0.15	5.04561e-23	1
Cenpa	2.73502e-27	-0.651963	0.03	0.124	5.85541e-23	1
Hif1a	2.94787e-27	0.446657	0.26	0.133	6.31109e-23	1
St6gal1	2.99525e-27	0.447862	0.105	0.028	6.41253e-23	1
Fbxw17	3.18501e-27	0.437799	0.128	0.042	6.81878e-23	1
Tmpo	3.44137e-27	-0.563335	0.157	0.28	7.36763e-23	1
Prkcd	3.70474e-27	0.414062	0.252	0.13	7.93148e-23	1
Gypc	4.11527e-27	-0.609309	0.041	0.138	8.81038e-23	1
Selm	4.84607e-27	-0.502015	0.016	0.103	1.03749e-22	1
Blvrb	5.02011e-27	-0.705017	0.054	0.153	1.07476e-22	1
Ptprk	9.17986e-27	-0.568343	0.053	0.151	1.96532e-22	1
Ywhaq	9.94736e-27	0.360472	0.56	0.414	2.12963e-22	1
Tshz1	1.10996e-26	0.320633	0.426	0.274	2.37631e-22	1
Akap2	1.25239e-26	-0.530466	0.021	0.11	2.68124e-22	1
Gucy1a3	1.41742e-26	-0.603797	0.094	0.208	3.03456e-22	1
Aplp2	1.7338e-26	0.351711	0.475	0.324	3.7119e-22	1
Fbn1	2.12988e-26	-0.571628	0.134	0.252	4.55986e-22	1
Hspa8	2.22899e-26	0.302251	0.764	0.631	4.77205e-22	1
Krt79	2.27682e-26	0.385487	0.184	0.079	4.87445e-22	1
Tubb4b	3.34842e-26	-0.597782	0.217	0.297	7.16862e-22	1
Rimklb	4.19264e-26	0.418338	0.157	0.063	8.97603e-22	1
Dynll2	4.22994e-26	0.426224	0.326	0.184	9.05588e-22	1
Gtf2i	6.50006e-26	0.351669	0.462	0.307	1.3916e-21	1
Myl9	6.79374e-26	0.559108	0.403	0.277	1.45447e-21	1
Lgals1	7.46295e-26	-0.563048	0.269	0.392	1.59774e-21	1
Cnn3	8.70583e-26	0.326546	0.535	0.375	1.86383e-21	1
Tril	9.0279e-26	0.388802	0.356	0.206	1.93278e-21	1
Slc38a1	9.63773e-26	0.368914	0.116	0.042	2.06334e-21	1
Tagln2	1.0687e-25	-0.574037	0.054	0.16	2.28798e-21	1
Dnaja1	1.08008e-25	0.35017	0.486	0.333	2.31235e-21	1
Ccnb2	1.1886e-25	-0.630923	0.031	0.122	2.54468e-21	1
Tmx2	1.339e-25	0.487532	0.219	0.109	2.86668e-21	1
Chka	1.5632e-25	0.457098	0.243	0.123	3.34666e-21	1
Hspa9	1.8679e-25	0.411327	0.395	0.247	3.999e-21	1
Nnat	2.65664e-25	0.384077	0.104	0.028	5.68759e-21	1
Tcf7l2	2.78264e-25	0.448243	0.224	0.103	5.95735e-21	1
Rbm3	3.32812e-25	-0.402931	0.392	0.497	7.12517e-21	1
Cdkn1b	4.4833e-25	0.348998	0.361	0.219	9.5983e-21	1
Me2	5.09302e-25	0.427114	0.241	0.128	1.09036e-20	1
Zfp467	5.94696e-25	0.401717	0.168	0.068	1.27318e-20	1
Msrb1	9.96039e-25	-0.630172	0.06	0.139	2.13242e-20	1
Bag6	1.06838e-24	0.421051	0.297	0.185	2.28729e-20	1
Ubb	1.12545e-24	-0.44675	0.234	0.367	2.40947e-20	1
Dusp1	1.63758e-24	-0.767418	0.101	0.209	3.5059e-20	1
Iqgap1	1.73568e-24	-0.442319	0.145	0.221	3.71592e-20	1
Bicd1	1.77887e-24	0.44518	0.18	0.079	3.80838e-20	1
Lrrc42	2.16956e-24	0.419965	0.186	0.091	4.64481e-20	1
Gm12915	2.21222e-24	0.388973	0.112	0.035	4.73614e-20	1
Hba.a1	2.22062e-24	-1.23935	0.047	0.136	4.75413e-20	1
Lrrn1	2.38202e-24	0.460252	0.2	0.09	5.09967e-20	1
Pde1a	2.84472e-24	0.44927	0.168	0.068	6.09026e-20	1
Arhgap42	2.87632e-24	0.413152	0.187	0.09	6.15791e-20	1
Taldo1	3.50785e-24	-0.519084	0.087	0.187	7.50996e-20	1
Palld	4.38444e-24	-0.537095	0.062	0.169	9.38665e-20	1
Odc1	5.03285e-24	-0.256383	0.329	0.322	1.07748e-19	1
Vim	5.47296e-24	-0.323413	0.718	0.75	1.17171e-19	1
Fam60a	7.81138e-24	0.390996	0.114	0.041	1.67234e-19	1
Runx1	1.26579e-23	0.334209	0.236	0.129	2.70993e-19	1
Ngfrap1	1.36485e-23	0.354313	0.353	0.221	2.92201e-19	1
Lox	1.39923e-23	-0.567877	0.029	0.116	2.99561e-19	1
H1f0	1.52793e-23	-0.472223	0.212	0.315	3.27115e-19	1
Alas2	1.61419e-23	-1.00408	0.045	0.131	3.45582e-19	1
H2afz	2.16401e-23	-0.317539	0.376	0.396	4.63293e-19	1
Hba.a2	3.17339e-23	-1.35439	0.13	0.213	6.79391e-19	1
Tmem35	3.34051e-23	0.446766	0.13	0.046	7.1517e-19	1
Tuba1c	3.75231e-23	-0.540403	0.045	0.132	8.03332e-19	1
Actr3	4.64545e-23	-0.410653	0.268	0.341	9.94543e-19	1
Akr1b3	5.35357e-23	0.428925	0.277	0.165	1.14615e-18	1
Spsb1	5.90522e-23	0.443377	0.186	0.082	1.26425e-18	1
Plpp1	6.04791e-23	-0.462209	0.025	0.107	1.2948e-18	1
Ostf1	7.8923e-23	-0.524329	0.027	0.104	1.68966e-18	1
Ptov1	9.15289e-23	0.362471	0.523	0.377	1.95954e-18	1
Lpar1	9.35275e-23	-0.542283	0.025	0.107	2.00233e-18	1
Plp1	1.21895e-22	-0.710283	0.043	0.121	2.60964e-18	1
AI506816	1.34168e-22	-0.439762	0.233	0.348	2.8724e-18	1
Nisch	1.42098e-22	0.293459	0.591	0.443	3.04217e-18	1
Ssbp2	1.85212e-22	-0.434679	0.043	0.138	3.9652e-18	1
Stom	2.19923e-22	-0.454063	0.024	0.105	4.70834e-18	1
Tspan9	2.37684e-22	-0.534825	0.095	0.203	5.08858e-18	1
Tgfb2	2.82859e-22	-0.590982	0.027	0.107	6.05572e-18	1
Mras	3.91623e-22	0.39897	0.197	0.094	8.38425e-18	1
Tpx2	4.11751e-22	-0.447018	0.027	0.11	8.81518e-18	1
C130074G19Rik	4.3583e-22	0.352883	0.104	0.032	9.33069e-18	1
Cks2	4.39046e-22	-0.446067	0.03	0.109	9.39953e-18	1
Peli2	4.89115e-22	0.388727	0.134	0.05	1.04715e-17	1
Marcksl1	5.84316e-22	0.312751	0.484	0.339	1.25096e-17	1
Trrap	5.9525e-22	0.387465	0.241	0.135	1.27437e-17	1
Slc12a7	6.34884e-22	0.346822	0.12	0.05	1.35922e-17	1
Tmem215	8.48185e-22	0.422055	0.115	0.038	1.81588e-17	1
Stra6	8.9388e-22	0.382375	0.105	0.035	1.91371e-17	1
Pcmtd2	9.07011e-22	0.365838	0.225	0.117	1.94182e-17	1
Atp6v0e2	9.26483e-22	0.378196	0.122	0.045	1.98351e-17	1
Hspa4	1.07434e-21	0.390988	0.252	0.148	2.30006e-17	1
Timp3	1.16439e-21	-0.529246	0.185	0.302	2.49284e-17	1
Hacd3	1.25288e-21	0.349885	0.258	0.156	2.68229e-17	1
As3mt	1.47933e-21	0.329305	0.149	0.066	3.1671e-17	1
Gnai2	1.62497e-21	-0.378246	0.331	0.438	3.4789e-17	1
Cebpb	1.63388e-21	-0.611706	0.067	0.149	3.49798e-17	1
Rhobtb1	1.74402e-21	0.353446	0.143	0.057	3.73376e-17	1
Sfxn3	1.80164e-21	0.425679	0.161	0.07	3.85713e-17	1
Ppp1r15a	2.01515e-21	-0.54341	0.064	0.15	4.31423e-17	1
Slc25a4	2.07184e-21	0.31817	0.508	0.371	4.4356e-17	1
Ktn1	2.13463e-21	0.389712	0.219	0.119	4.57002e-17	1
Atp1b1	2.18036e-21	0.313741	0.468	0.319	4.66793e-17	1
Aldoa	2.99719e-21	0.427652	0.21	0.115	6.41668e-17	1
Paics	3.09256e-21	0.352815	0.464	0.32	6.62085e-17	1
Nipsnap1	3.11003e-21	0.337023	0.109	0.045	6.65827e-17	1
Cdc14b	3.12102e-21	0.381727	0.125	0.046	6.68179e-17	1
Reck	3.13479e-21	-0.424217	0.025	0.104	6.71128e-17	1
Uba1	3.2865e-21	0.370412	0.408	0.287	7.03608e-17	1
Eid2	4.27695e-21	0.42597	0.169	0.076	9.15652e-17	1
Igf1	4.81551e-21	-0.553064	0.126	0.225	1.03095e-16	1
Mta3	5.60984e-21	0.366051	0.182	0.092	1.20101e-16	1
Celf2	5.61042e-21	-0.468426	0.156	0.268	1.20113e-16	1
Ptpre	6.08077e-21	0.347566	0.132	0.055	1.30183e-16	1
Usp50	6.20927e-21	0.365913	0.175	0.086	1.32934e-16	1
Myadm	7.39524e-21	-0.479926	0.106	0.214	1.58325e-16	1
Slit2	7.45401e-21	-0.44861	0.028	0.109	1.59583e-16	1
Ttyh2	7.6345e-21	0.333186	0.114	0.043	1.63447e-16	1
X2810417H13Rik	9.05363e-21	-0.575815	0.06	0.139	1.93829e-16	1
Rcn3	1.11802e-20	-0.505014	0.063	0.159	2.39356e-16	1
Fras1	1.47289e-20	0.409656	0.152	0.063	3.1533e-16	1
Tulp4	1.50801e-20	0.398229	0.287	0.178	3.22849e-16	1
C1galt1	1.54093e-20	0.428837	0.239	0.135	3.29897e-16	1
Ezr	1.67613e-20	0.278195	0.244	0.149	3.58842e-16	1
Bmp2k	1.89569e-20	0.383623	0.145	0.066	4.05848e-16	1
Zwint	2.15863e-20	0.373614	0.211	0.125	4.62141e-16	1
Pmepa1	2.62585e-20	-0.51261	0.034	0.104	5.62168e-16	1
Uchl1	2.71188e-20	-0.533255	0.118	0.132	5.80586e-16	1
Trim28	2.92837e-20	0.291859	0.452	0.329	6.26934e-16	1
Mov10	2.99828e-20	0.337938	0.107	0.039	6.41902e-16	1
Cachd1	3.37284e-20	0.37012	0.153	0.064	7.22091e-16	1
Sh3bgrl3	3.52304e-20	-0.497223	0.12	0.204	7.54247e-16	1
Cald1	3.75464e-20	-0.416169	0.105	0.221	8.03831e-16	1
Vdac3	4.43972e-20	0.278914	0.116	0.054	9.505e-16	1
Rbm38	4.67003e-20	-0.434508	0.058	0.117	9.99807e-16	1
Cluh	5.21751e-20	0.316156	0.142	0.07	1.11702e-15	1
Cotl1	5.44188e-20	-0.497867	0.05	0.126	1.16505e-15	1
Cpox	7.5532e-20	-0.611939	0.032	0.101	1.61706e-15	1
Pex2	8.40267e-20	0.363003	0.141	0.062	1.79893e-15	1
Polr1a	9.1243e-20	0.413638	0.168	0.082	1.95342e-15	1
Tgif1	9.79483e-20	0.319256	0.113	0.043	2.09698e-15	1
Noct	1.09811e-19	-0.406437	0.137	0.238	2.35095e-15	1
Zfp503	1.1322e-19	-0.489759	0.109	0.206	2.42393e-15	1
Grina	1.31492e-19	-0.403928	0.154	0.221	2.81511e-15	1
Cttn	1.34274e-19	0.326791	0.326	0.211	2.87467e-15	1
Hsd11b2	1.37298e-19	-0.503056	0.038	0.116	2.9394e-15	1
Degs1	1.42683e-19	-0.389501	0.123	0.208	3.0547e-15	1
Trp53i11	1.79697e-19	0.294875	0.14	0.063	3.84713e-15	1
Col4a1	1.9731e-19	-0.468687	0.326	0.427	4.2242e-15	1
Rnf144a	2.11163e-19	-0.465963	0.056	0.137	4.52078e-15	1
Nr4a1	2.22932e-19	-0.577956	0.088	0.163	4.77276e-15	1
Nrp1	2.70646e-19	-0.521975	0.028	0.105	5.79425e-15	1
Flna	3.00467e-19	-0.295498	0.484	0.528	6.43271e-15	1
Ak2	3.25097e-19	0.372406	0.275	0.166	6.95999e-15	1
Dck	3.26765e-19	-0.462854	0.042	0.11	6.99571e-15	1
Rexo1	4.62319e-19	0.374895	0.162	0.08	9.89778e-15	1
Gpsm1	4.90056e-19	0.356582	0.26	0.15	1.04916e-14	1
Arpc5	5.21918e-19	-0.412382	0.171	0.239	1.11737e-14	1
Sgms1	5.23239e-19	0.364646	0.19	0.094	1.1202e-14	1
Cyp1b1	5.82442e-19	-0.530219	0.073	0.164	1.24695e-14	1
BC034090	6.87355e-19	0.344265	0.103	0.034	1.47156e-14	1
Tgif2	8.02251e-19	0.392919	0.208	0.115	1.71754e-14	1
Sec24d	1.22976e-18	-0.442224	0.027	0.101	2.6328e-14	1
Ubald2	1.49936e-18	-0.405549	0.077	0.161	3.20997e-14	1
Cln3	1.55514e-18	0.341921	0.108	0.045	3.3294e-14	1
Gart	1.71177e-18	0.353229	0.157	0.08	3.66472e-14	1
Erdr1	1.72882e-18	0.344528	0.175	0.093	3.70122e-14	1
Aplf	1.90381e-18	-0.846664	0.112	0.135	4.07587e-14	1
Mkrn1	2.2243e-18	-0.435607	0.121	0.19	4.76201e-14	1
St5	2.60803e-18	0.391727	0.33	0.206	5.58353e-14	1
Armcx5	2.82311e-18	0.428855	0.145	0.065	6.04401e-14	1
Tspan3	2.85415e-18	0.266109	0.502	0.364	6.11046e-14	1
Pgap2	3.06126e-18	0.312896	0.2	0.112	6.55386e-14	1
Kdm7a	3.14673e-18	-0.463775	0.085	0.16	6.73684e-14	1
Tpm4	3.35098e-18	-0.393727	0.302	0.407	7.17412e-14	1
Ank2	3.35761e-18	0.377991	0.183	0.088	7.1883e-14	1
Arf3	3.46616e-18	0.328528	0.214	0.131	7.42071e-14	1
Mapre1	3.50515e-18	0.307425	0.5	0.381	7.50418e-14	1
Apoe	3.53041e-18	-0.798911	0.091	0.152	7.55826e-14	1
Smc2	3.61393e-18	-0.419927	0.046	0.122	7.73706e-14	1
Kpna2	5.08092e-18	-0.464654	0.037	0.109	1.08777e-13	1
Hibadh	5.38614e-18	0.330685	0.232	0.142	1.15312e-13	1
Ifitm1	5.43864e-18	0.410075	0.177	0.085	1.16436e-13	1
Adam17	5.96982e-18	0.285038	0.153	0.082	1.27808e-13	1
Epn2	7.35322e-18	0.340332	0.126	0.058	1.57425e-13	1
Mkrn2	9.76503e-18	-0.401666	0.054	0.116	2.0906e-13	1
Pim1	9.93573e-18	-0.500926	0.038	0.111	2.12714e-13	1
Aftph	1.00234e-17	0.350382	0.146	0.073	2.14592e-13	1
Snrpn	1.08595e-17	0.347255	0.123	0.057	2.32491e-13	1
Adamts1	1.20946e-17	0.275792	0.156	0.078	2.58933e-13	1
Prmt2	1.21613e-17	0.336059	0.126	0.054	2.60361e-13	1
Sat1	1.29765e-17	-0.514874	0.057	0.135	2.77815e-13	1
Rpn1	1.35465e-17	0.321808	0.439	0.312	2.90017e-13	1
Lpp	1.42877e-17	-0.422536	0.127	0.223	3.05885e-13	1
Map2k7	1.6452e-17	0.304755	0.162	0.085	3.52221e-13	1
Mmp14	1.76072e-17	-0.470681	0.082	0.172	3.76953e-13	1
Vat1	1.78227e-17	0.299135	0.137	0.074	3.81567e-13	1
Itgav	1.82382e-17	0.359942	0.198	0.104	3.90462e-13	1
Znrf2	1.91754e-17	0.339519	0.113	0.052	4.10525e-13	1
Col27a1	1.92621e-17	0.361762	0.156	0.071	4.12383e-13	1
Mest	2.12566e-17	-0.487363	0.158	0.229	4.55083e-13	1
Hnrnph1	2.27251e-17	0.26258	0.581	0.46	4.86521e-13	1
Egr1	2.37685e-17	-0.436523	0.313	0.368	5.08861e-13	1
Wsb2	2.40832e-17	0.30691	0.169	0.092	5.15598e-13	1
Cdk16	2.72243e-17	0.365763	0.269	0.168	5.82846e-13	1
Ndnl2	2.85799e-17	0.343718	0.179	0.098	6.11867e-13	1
Cdk6	3.0744e-17	0.380939	0.238	0.133	6.58199e-13	1
Appl2	3.42197e-17	0.320675	0.148	0.07	7.32611e-13	1
Srek1ip1	3.46765e-17	0.35156	0.138	0.067	7.42388e-13	1
Rps20	4.25007e-17	-0.259084	0.592	0.652	9.09897e-13	1
Cacna1h	4.56105e-17	0.352685	0.104	0.04	9.76476e-13	1
Vasp	5.12395e-17	-0.39633	0.054	0.111	1.09699e-12	1
Fut8	5.26206e-17	0.342971	0.193	0.106	1.12655e-12	1
Pgpep1	5.90955e-17	0.326374	0.115	0.049	1.26518e-12	1
Sub1	6.456e-17	-0.356211	0.26	0.344	1.38216e-12	1
Ctsb	7.13527e-17	-0.318655	0.477	0.557	1.52759e-12	1
Pdcd4	9.3416e-17	0.336027	0.193	0.106	1.99994e-12	1
Mtus1	9.52987e-17	-0.380322	0.037	0.104	2.04025e-12	1
Pcyox1	1.02036e-16	0.250763	0.277	0.183	2.18448e-12	1
Fam101b	1.08628e-16	-0.407835	0.101	0.177	2.32562e-12	1
Wnt4	1.12522e-16	-0.411065	0.221	0.281	2.40899e-12	1
Lgr4	1.16448e-16	0.394139	0.238	0.135	2.49303e-12	1
Maged1	1.25751e-16	0.280044	0.572	0.438	2.6922e-12	1
Rrs1	1.39992e-16	0.353431	0.138	0.068	2.9971e-12	1
Tmem86a	1.60471e-16	0.338724	0.306	0.195	3.43551e-12	1
Prr13	1.69115e-16	-0.427001	0.086	0.151	3.62059e-12	1
Smad6	1.69306e-16	-0.450491	0.037	0.113	3.62468e-12	1
Ier2	2.06995e-16	-0.428944	0.183	0.253	4.43156e-12	1
Rad23a	2.1672e-16	-0.430977	0.053	0.124	4.63976e-12	1
Smim1	2.20137e-16	0.305555	0.154	0.077	4.71291e-12	1
Nbl1	2.30219e-16	-0.476476	0.088	0.177	4.92876e-12	1
Arap1	2.30608e-16	-0.42699	0.07	0.151	4.93708e-12	1
Cdk4	2.33411e-16	0.308678	0.423	0.306	4.99711e-12	1
Tdrd5	2.35902e-16	0.323016	0.101	0.043	5.05042e-12	1
Tbca	2.50227e-16	0.348114	0.357	0.248	5.35712e-12	1
Tmed4	2.57813e-16	0.310259	0.208	0.123	5.51952e-12	1
Nfia	2.6079e-16	-0.398289	0.141	0.22	5.58326e-12	1
Lgals9	2.73399e-16	-0.409193	0.035	0.103	5.85319e-12	1
Mboat2	3.07402e-16	0.318214	0.135	0.068	6.58117e-12	1
Ednra	3.19276e-16	-0.450862	0.067	0.146	6.83537e-12	1
Vdac1	3.20768e-16	0.281141	0.42	0.313	6.86731e-12	1
Col4a2	3.44095e-16	-0.375662	0.341	0.409	7.36674e-12	1
Npepps	3.58552e-16	0.277329	0.232	0.145	7.67623e-12	1
Neo1	3.79339e-16	0.340787	0.324	0.209	8.12128e-12	1
Ckap4	4.13063e-16	-0.363757	0.232	0.304	8.84327e-12	1
Smpdl3b	4.30947e-16	0.311868	0.113	0.046	9.22615e-12	1
Atg12	4.7418e-16	0.418944	0.218	0.131	1.01517e-11	1
Ppp2r5a	7.15508e-16	-0.325376	0.093	0.169	1.53183e-11	1
Mesdc2	7.45294e-16	0.363646	0.292	0.186	1.5956e-11	1
Picalm	7.53549e-16	-0.417455	0.088	0.173	1.61327e-11	1
Smarca1	1.11786e-15	0.373567	0.192	0.101	2.39322e-11	1
Zadh2	1.2201e-15	0.365024	0.234	0.137	2.61212e-11	1
Rbms3	1.35164e-15	-0.397749	0.077	0.166	2.89373e-11	1
Rab8b	1.39225e-15	-0.386921	0.059	0.136	2.98068e-11	1
Pkig	1.59461e-15	0.293118	0.344	0.241	3.41391e-11	1
Tnip1	1.91635e-15	0.283186	0.15	0.086	4.10271e-11	1
Pdlim7	2.0054e-15	-0.377023	0.112	0.207	4.29335e-11	1
Cpd	2.08956e-15	0.290306	0.35	0.238	4.47354e-11	1
Mif	2.10073e-15	0.286962	0.234	0.15	4.49745e-11	1
Usp22	2.1472e-15	0.269164	0.417	0.299	4.59693e-11	1
Cnot1	2.15954e-15	0.31489	0.196	0.118	4.62335e-11	1
Ctnnal1	2.46896e-15	0.359155	0.158	0.08	5.2858e-11	1
Olfm1	2.54801e-15	0.395419	0.201	0.114	5.45504e-11	1
X1110008F13Rik	2.78131e-15	0.316003	0.332	0.23	5.95451e-11	1
Limd2	2.7989e-15	-0.464502	0.069	0.145	5.99217e-11	1
Nsa2	2.9963e-15	-0.302086	0.259	0.33	6.41477e-11	1
H2afx	3.1206e-15	-0.438137	0.048	0.118	6.68089e-11	1
Apex1	3.39241e-15	0.314117	0.188	0.118	7.2628e-11	1
Smarcd2	3.52742e-15	-0.359905	0.042	0.113	7.55186e-11	1
Fam49b	4.23127e-15	-0.319302	0.12	0.142	9.05872e-11	1
Sun1	4.31053e-15	0.35574	0.201	0.12	9.22841e-11	1
Cd200	4.31456e-15	0.332209	0.182	0.096	9.23704e-11	1
Mbd2	4.85443e-15	-0.264714	0.083	0.147	1.03929e-10	1
Ulk1	6.19625e-15	0.314603	0.151	0.082	1.32655e-10	1
Atp5j	6.56431e-15	0.272768	0.47	0.368	1.40535e-10	1
Cdkn2d	6.65235e-15	-0.452598	0.041	0.102	1.4242e-10	1
Matn2	6.67323e-15	-0.44211	0.056	0.12	1.42867e-10	1
Sh3pxd2a	7.90035e-15	-0.415746	0.067	0.14	1.69139e-10	1
Crip2	8.02194e-15	0.283321	0.19	0.111	1.71742e-10	1
Fam216a	8.80223e-15	0.360776	0.187	0.106	1.88447e-10	1
Fgfr1	8.81007e-15	-0.396555	0.049	0.12	1.88615e-10	1
Pomgnt1	8.91243e-15	0.319689	0.145	0.072	1.90806e-10	1
Mlf1	9.33106e-15	0.29065	0.135	0.067	1.99769e-10	1
Gsr	9.48406e-15	-0.346972	0.161	0.182	2.03044e-10	1
Capns1	9.94628e-15	0.316867	0.488	0.379	2.1294e-10	1
Ppp1r18	1.02695e-14	-0.448557	0.051	0.114	2.19861e-10	1
Klf3	1.10938e-14	-0.384286	0.088	0.172	2.37507e-10	1
Epb41	1.1923e-14	-0.385169	0.066	0.126	2.5526e-10	1
Cyba	1.68664e-14	-0.442941	0.055	0.124	3.61092e-10	1
Ormdl3	1.76876e-14	0.292834	0.287	0.191	3.78673e-10	1
Ints3	1.83425e-14	0.258384	0.104	0.048	3.92695e-10	1
Snx18	2.11866e-14	0.30622	0.228	0.141	4.53584e-10	1
Obsl1	2.12911e-14	0.337769	0.184	0.098	4.55822e-10	1
Tmem147	2.23248e-14	0.294374	0.22	0.146	4.77952e-10	1
S100a10	2.38042e-14	0.360794	0.277	0.175	5.09624e-10	1
Ppp1r14b	2.41966e-14	0.314565	0.258	0.163	5.18025e-10	1
Ptp4a3	2.5645e-14	-0.463583	0.079	0.144	5.49034e-10	1
Rbl2	2.63517e-14	0.282235	0.12	0.06	5.64164e-10	1
Arpc2	2.72334e-14	-0.330946	0.295	0.384	5.8304e-10	1
Dgcr2	3.06498e-14	0.326834	0.211	0.128	6.56181e-10	1
Rrbp1	3.34782e-14	-0.389061	0.091	0.175	7.16734e-10	1
Uhrf1bp1l	3.40104e-14	0.342298	0.202	0.121	7.28129e-10	1
Ldha	3.8304e-14	0.296676	0.366	0.255	8.20049e-10	1
Jak1	3.85246e-14	0.257866	0.569	0.469	8.24772e-10	1
Ankrd50	4.06417e-14	0.272785	0.22	0.136	8.70099e-10	1
X1110065P20Rik	4.14308e-14	0.294454	0.153	0.083	8.86991e-10	1
Gm15013	4.27945e-14	-0.295937	0.115	0.197	9.16187e-10	1
Pea15a	4.32581e-14	-0.388972	0.043	0.11	9.26112e-10	1
Laptm4b	4.48056e-14	0.271216	0.34	0.23	9.59242e-10	1
Pdia6	4.67648e-14	0.254194	0.476	0.368	1.00119e-09	1
Pdgfa	5.11134e-14	0.289459	0.151	0.082	1.09429e-09	1
Msn	5.31698e-14	-0.384286	0.117	0.18	1.13831e-09	1
Slc39a10	5.78423e-14	0.349315	0.187	0.107	1.23835e-09	1
Prdx6	6.3889e-14	0.28527	0.247	0.16	1.3678e-09	1
Tubb2b	7.00881e-14	0.400297	0.153	0.076	1.50052e-09	1
Ccdc80	7.7628e-14	-0.391234	0.079	0.165	1.66194e-09	1
Arpc3	7.94333e-14	-0.314307	0.075	0.143	1.70059e-09	1
Fzr1	8.37795e-14	-0.306567	0.091	0.133	1.79363e-09	1
Pla2g4a	1.1665e-13	0.315416	0.116	0.053	2.49737e-09	1
Ptrf	1.17717e-13	-0.400996	0.091	0.172	2.52019e-09	1
Boc	1.17808e-13	-0.417981	0.051	0.116	2.52214e-09	1
Nfkbia	1.2009e-13	-0.326507	0.151	0.217	2.571e-09	1
Hspe1	1.3917e-13	0.264028	0.425	0.313	2.97949e-09	1
Pafah1b3	1.40132e-13	0.269559	0.214	0.139	3.00008e-09	1
Emc1	1.4732e-13	0.3433	0.149	0.083	3.15398e-09	1
Ddx21	1.50842e-13	0.256293	0.128	0.076	3.22938e-09	1
Tmem123	1.51434e-13	0.274781	0.313	0.212	3.24204e-09	1
Npepl1	1.85249e-13	0.253467	0.12	0.064	3.96601e-09	1
Bok	1.93483e-13	0.301701	0.105	0.046	4.14227e-09	1
Dpysl2	1.93945e-13	0.279303	0.185	0.106	4.15217e-09	1
Khdrbs3	1.96021e-13	0.340125	0.101	0.045	4.19661e-09	1
Lrrc41	2.15761e-13	0.309899	0.178	0.102	4.61923e-09	1
Uck1	2.21567e-13	0.323987	0.132	0.067	4.74353e-09	1
Tspo	2.52316e-13	-0.315553	0.051	0.11	5.40184e-09	1
Arnt2	2.64808e-13	0.321988	0.176	0.095	5.66928e-09	1
Btg1	2.73409e-13	-0.269466	0.351	0.409	5.8534e-09	1
Jagn1	2.83698e-13	0.266321	0.12	0.07	6.07369e-09	1
Fam20b	3.34663e-13	0.286973	0.145	0.085	7.1648e-09	1
Cyth3	3.3492e-13	-0.329752	0.061	0.135	7.1703e-09	1
Nudt19	3.6651e-13	0.267775	0.136	0.08	7.84662e-09	1
Pcna	3.90334e-13	-0.284013	0.045	0.101	8.35665e-09	1
Mbnl1	4.04789e-13	-0.327595	0.103	0.189	8.66614e-09	1
Lmo4	4.33497e-13	-0.324305	0.164	0.213	9.28073e-09	1
Cct3	4.33887e-13	0.28546	0.386	0.279	9.28909e-09	1
Sec11a	4.67489e-13	0.272285	0.302	0.215	1.00085e-08	1
Atf4	5.08567e-13	-0.303001	0.15	0.216	1.08879e-08	1
Mpp1	5.19763e-13	-0.41483	0.096	0.168	1.11276e-08	1
Cers5	5.71141e-13	0.327267	0.172	0.097	1.22276e-08	1
Ube2l6	5.93291e-13	-0.431583	0.06	0.125	1.27018e-08	1
Antxr2	7.25624e-13	-0.382837	0.071	0.143	1.55349e-08	1
Lamc1	8.03796e-13	-0.319201	0.234	0.305	1.72085e-08	1
Ube2s	8.95316e-13	-0.321023	0.203	0.256	1.91678e-08	1
Ccnd3	9.5574e-13	-0.294468	0.285	0.342	2.04614e-08	1
Glrx5	9.88022e-13	-0.324475	0.078	0.126	2.11526e-08	1
Rrm1	1.00115e-12	-0.351403	0.097	0.162	2.14337e-08	1
Hnrnph2	1.04518e-12	-0.290777	0.066	0.139	2.23763e-08	1
Rnf34	1.78949e-12	0.270892	0.16	0.097	3.83112e-08	1
P3h3	1.97303e-12	-0.349884	0.132	0.214	4.22407e-08	1
Syne2	1.98092e-12	0.328867	0.17	0.101	4.24094e-08	1
Vstm4	2.21816e-12	-0.392005	0.049	0.11	4.74886e-08	1
Akr7a5	2.22837e-12	0.308527	0.153	0.092	4.77073e-08	1
Thra	2.32336e-12	-0.281994	0.264	0.351	4.97409e-08	1
Eif4a2	2.50961e-12	0.2847	0.374	0.288	5.37282e-08	1
Smim13	2.78424e-12	0.274296	0.116	0.055	5.96079e-08	1
Fam214a	2.81932e-12	0.286239	0.135	0.074	6.03589e-08	1
Akap12	3.02858e-12	-0.40682	0.074	0.144	6.48389e-08	1
Slc23a2	3.18232e-12	0.299579	0.16	0.088	6.81302e-08	1
Pacsin2	3.20492e-12	0.28779	0.184	0.127	6.86141e-08	1
P3h1	3.46027e-12	0.266118	0.217	0.138	7.40809e-08	1
Gclm	3.61028e-12	-0.263475	0.165	0.198	7.72925e-08	1
Fcgrt	4.37395e-12	-0.314507	0.043	0.107	9.36419e-08	1
Myh10	4.40599e-12	-0.304955	0.231	0.297	9.43278e-08	1
Brip1os	4.43867e-12	-0.312362	0.069	0.121	9.50274e-08	1
Gamt	4.67119e-12	0.280802	0.117	0.058	1.00006e-07	1
Fam234a	4.99493e-12	0.319083	0.194	0.12	1.06937e-07	1
Dnpep	5.15437e-12	0.281412	0.161	0.094	1.1035e-07	1
Zcchc11	5.24583e-12	0.288374	0.184	0.105	1.12308e-07	1
Gprasp2	5.84326e-12	0.275374	0.108	0.048	1.25098e-07	1
Snrnp70	6.10508e-12	0.294029	0.332	0.233	1.30704e-07	1
Sh3glb1	6.8532e-12	-0.284691	0.198	0.261	1.4672e-07	1
Lmnb1	6.86645e-12	-0.319181	0.1	0.153	1.47004e-07	1
Rcn2	7.27483e-12	0.285022	0.333	0.234	1.55747e-07	1
Vegfa	8.13894e-12	0.293412	0.178	0.103	1.74247e-07	1
Heph	8.60747e-12	0.331749	0.112	0.053	1.84277e-07	1
Rhog	8.94661e-12	-0.321056	0.137	0.185	1.91538e-07	1
Abat	9.87918e-12	0.250974	0.149	0.082	2.11503e-07	1
Cnot7	1.10905e-11	0.278988	0.227	0.155	2.37436e-07	1
Frmd4b	1.18346e-11	0.326989	0.166	0.098	2.53367e-07	1
Tgoln1	1.27598e-11	0.301457	0.262	0.175	2.73174e-07	1
Slc38a2	1.311e-11	0.265581	0.29	0.202	2.80671e-07	1
Rspo1	1.39913e-11	0.30757	0.103	0.046	2.99541e-07	1
Sh3bgrl	1.41214e-11	-0.332312	0.169	0.257	3.02325e-07	1
Hadhb	1.41607e-11	0.300344	0.178	0.126	3.03167e-07	1
Mgat5	1.41764e-11	0.273308	0.112	0.06	3.03504e-07	1
Cyr61	1.44503e-11	-0.581238	0.102	0.154	3.09367e-07	1
Mcl1	1.45966e-11	-0.31729	0.264	0.325	3.12499e-07	1
Tpi1	1.45993e-11	0.276011	0.315	0.23	3.12557e-07	1
Capza1	1.51635e-11	-0.329413	0.085	0.155	3.24635e-07	1
Sirpa	1.56728e-11	-0.379564	0.064	0.117	3.35538e-07	1
Add3	1.58576e-11	-0.298621	0.124	0.189	3.39496e-07	1
Pigq	1.87084e-11	-0.320917	0.085	0.132	4.00528e-07	1
Chst2	2.00413e-11	-0.348878	0.06	0.122	4.29065e-07	1
Rab11fip5	2.03227e-11	0.279367	0.152	0.084	4.3509e-07	1
Gbas	2.1624e-11	0.284929	0.285	0.207	4.62949e-07	1
Tpst2	2.18301e-11	0.279139	0.124	0.069	4.6736e-07	1
Stk39	2.27869e-11	0.297923	0.135	0.072	4.87844e-07	1
Pkdcc	2.89963e-11	-0.372086	0.074	0.14	6.20782e-07	1
Me1	3.13067e-11	0.309396	0.17	0.099	6.70246e-07	1
Eva1b	3.19806e-11	-0.35863	0.105	0.17	6.84672e-07	1
Cd9	3.40357e-11	-0.354713	0.067	0.13	7.28669e-07	1
Hmgcs1	3.45654e-11	0.340099	0.171	0.103	7.4001e-07	1
Arfgap2	4.31908e-11	0.312401	0.174	0.11	9.24673e-07	1
Fbxw8	4.73238e-11	0.277767	0.184	0.123	1.01316e-06	1
Copa	5.2641e-11	-0.271225	0.223	0.3	1.12699e-06	1
Kctd2	5.37952e-11	0.276757	0.129	0.082	1.1517e-06	1
Atp6v0d1	5.48399e-11	-0.260567	0.081	0.143	1.17407e-06	1
Emc6	5.49444e-11	0.290584	0.182	0.129	1.1763e-06	1
Hagh	6.83112e-11	-0.352861	0.057	0.112	1.46247e-06	1
Anxa6	6.9039e-11	-0.280389	0.333	0.424	1.47806e-06	1
X2310022B05Rik	8.06567e-11	-0.317905	0.085	0.157	1.72678e-06	1
Csnk1d	8.51059e-11	0.270427	0.277	0.204	1.82203e-06	1
mt.Nd3	1.00353e-10	0.286563	0.294	0.214	2.14846e-06	1
Bcl2l2	1.00518e-10	0.273013	0.131	0.072	2.15198e-06	1
Pxn	1.03391e-10	-0.332689	0.058	0.117	2.21349e-06	1
Btg2	1.07285e-10	-0.405218	0.178	0.26	2.29687e-06	1
Vsig10	1.07369e-10	0.308458	0.107	0.055	2.29866e-06	1
2018-03-02	1.24718e-10	-0.285816	0.095	0.144	2.67009e-06	1
Pin1	1.32582e-10	0.290224	0.206	0.139	2.83845e-06	1
Polr3k	1.35465e-10	0.26143	0.113	0.07	2.90017e-06	1
Ifngr1	1.444e-10	-0.347324	0.087	0.146	3.09146e-06	1
Jkamp	1.53403e-10	0.253346	0.222	0.157	3.2842e-06	1
Ier5	1.68055e-10	-0.3471	0.083	0.13	3.59788e-06	1
Nfe2l1	1.7871e-10	0.268967	0.195	0.13	3.826e-06	1
Acvr1	2.15461e-10	-0.324157	0.051	0.113	4.6128e-06	1
Cux1	2.23171e-10	0.289939	0.228	0.159	4.77787e-06	1
Phf8	2.43373e-10	0.290012	0.114	0.066	5.21038e-06	1
Msi2	2.44819e-10	0.287813	0.23	0.147	5.24134e-06	1
Cenpv	2.46695e-10	0.255734	0.133	0.083	5.2815e-06	1
Lamp2	2.51752e-10	-0.289789	0.244	0.321	5.38976e-06	1
Nudt4	2.52317e-10	-0.301593	0.169	0.23	5.40186e-06	1
Rcsd1	2.58712e-10	-0.274469	0.051	0.101	5.53877e-06	1
Slc6a6	2.65995e-10	-0.360883	0.079	0.134	5.69468e-06	1
Rpp25	2.87293e-10	0.283528	0.124	0.065	6.15066e-06	1
Aamdc	2.88657e-10	0.294029	0.128	0.07	6.17986e-06	1
Gng10	3.34119e-10	-0.299179	0.13	0.197	7.15316e-06	1
Socs3	3.51171e-10	-0.36838	0.185	0.236	7.51822e-06	1
Prdx4	3.53513e-10	-0.250752	0.072	0.125	7.56836e-06	1
Ctxn1	3.55999e-10	0.26581	0.13	0.069	7.62158e-06	1
Ncor2	4.01813e-10	0.295588	0.197	0.128	8.60242e-06	1
Sgms2	4.33113e-10	-0.288853	0.065	0.121	9.27252e-06	1
Tpd52	4.33672e-10	0.257441	0.134	0.083	9.28448e-06	1
Yrdc	4.39849e-10	0.253967	0.123	0.075	9.41672e-06	1
Siva1	4.69976e-10	-0.253657	0.18	0.25	1.00617e-05	1
Stat3	4.91565e-10	-0.315039	0.066	0.127	1.05239e-05	1
Gadd45g	7.26704e-10	0.272722	0.105	0.053	1.5558e-05	1
Slc16a2	7.50072e-10	-0.311641	0.11	0.162	1.60583e-05	1
Cyb5b	7.71518e-10	0.256323	0.147	0.092	1.65174e-05	1
Tmx3	7.78704e-10	0.27075	0.138	0.089	1.66713e-05	1
Etfdh	8.27537e-10	0.258581	0.136	0.082	1.77167e-05	1
Dazap2	9.00824e-10	-0.263542	0.318	0.404	1.92857e-05	1
Atp9a	9.47228e-10	0.26805	0.163	0.106	2.02792e-05	1
Rnf4	1.05226e-09	0.272922	0.282	0.219	2.25279e-05	1
Riok3	1.08472e-09	-0.254503	0.08	0.137	2.32228e-05	1
Romo1	1.10743e-09	0.289217	0.204	0.135	2.3709e-05	1
Caprin1	1.11424e-09	0.251053	0.356	0.288	2.38548e-05	1
Txnrd1	1.12422e-09	0.257353	0.168	0.11	2.40685e-05	1
Ugdh	1.13167e-09	-0.293538	0.065	0.127	2.42278e-05	1
Bpgm	1.20815e-09	-0.459924	0.073	0.13	2.58654e-05	1
Fbxw11	1.23795e-09	0.256678	0.231	0.172	2.65032e-05	1
Tmeff1	1.37351e-09	0.253558	0.142	0.081	2.94056e-05	1
Gm2a	1.45555e-09	-0.305123	0.117	0.183	3.11619e-05	1
Eif3l	1.68249e-09	0.272117	0.189	0.136	3.60205e-05	1
Hyal2	1.898e-09	0.256571	0.12	0.063	4.06343e-05	1
Armcx3	1.93792e-09	-0.289957	0.129	0.182	4.1489e-05	1
Tgfbr1	2.09256e-09	0.259317	0.143	0.091	4.47996e-05	1
Tmem51	2.17137e-09	0.286502	0.145	0.082	4.64868e-05	1
Myl12b	2.68651e-09	-0.267719	0.223	0.288	5.75154e-05	1
Tram1	2.80456e-09	-0.273396	0.205	0.282	6.00428e-05	1
Prps2	2.99154e-09	0.290658	0.134	0.077	6.40459e-05	1
Tia1	3.28114e-09	0.254818	0.311	0.23	7.0246e-05	1
Psme1	3.79625e-09	0.256978	0.26	0.184	8.1274e-05	1
Tnfrsf1a	4.06852e-09	-0.27621	0.225	0.304	8.7103e-05	1
Clstn1	4.2479e-09	-0.2529	0.119	0.155	9.09433e-05	1
Acp1	4.42803e-09	-0.260298	0.149	0.206	9.47998e-05	1
Slc16a1	4.55709e-09	-0.305995	0.064	0.12	9.75628e-05	1
Slbp	5.14593e-09	-0.263939	0.125	0.173	0.000110169	1
Tgfbr3	5.21248e-09	-0.303489	0.08	0.128	0.000111594	1
Pfn1	6.03219e-09	-0.257483	0.264	0.338	0.000129143	1
Pbx3	6.32613e-09	-0.335983	0.095	0.15	0.000135436	1
Camk2d	6.63813e-09	0.275309	0.159	0.096	0.000142116	1
Zeb1	6.84801e-09	-0.275132	0.075	0.137	0.000146609	1
Prnp	6.89271e-09	-0.283678	0.094	0.153	0.000147566	1
Pfn2	6.97056e-09	0.257859	0.269	0.191	0.000149233	1
Tpp1	7.17957e-09	0.275141	0.165	0.11	0.000153707	1
B4galt1	7.20206e-09	-0.280304	0.093	0.147	0.000154189	1
Rhou	7.30419e-09	-0.271993	0.069	0.13	0.000156375	1
Glrx	7.43182e-09	-0.357628	0.06	0.107	0.000159108	1
Grn	7.51793e-09	-0.260428	0.174	0.227	0.000160951	1
Basp1	8.04376e-09	0.306271	0.116	0.064	0.000172209	1
Vcan	8.16866e-09	0.261588	0.154	0.09	0.000174883	1
Ets1	8.20638e-09	-0.299351	0.103	0.17	0.00017569	1
Slmapos2	1.00793e-08	0.293391	0.155	0.096	0.000215787	1
Tmem9	1.4406e-08	0.278132	0.27	0.199	0.000308418	1
Gadd45a	1.482e-08	-0.374727	0.138	0.188	0.000317282	1
Rangap1	1.61525e-08	-0.277803	0.07	0.121	0.000345809	1
Dpysl3	1.64374e-08	0.254438	0.269	0.19	0.000351909	1
Elp2	1.67573e-08	0.273278	0.163	0.107	0.000358756	1
Eid1	1.85029e-08	-0.253731	0.235	0.3	0.000396129	1
Npr1	2.22812e-08	-0.298245	0.065	0.112	0.000477018	1
Prkcdbp	2.6965e-08	-0.297449	0.064	0.117	0.000577293	1
Fos	2.84697e-08	-0.289981	0.39	0.4	0.000609507	1
Pgm2	3.15179e-08	0.254908	0.119	0.072	0.000674767	1
Doc2b	3.54105e-08	0.281957	0.14	0.085	0.000758103	1
Zcchc6	3.96022e-08	-0.25394	0.059	0.104	0.000847843	1
Man2a1	5.81822e-08	-0.261067	0.13	0.191	0.00124562	1
Ago2	6.7992e-08	-0.26586	0.165	0.217	0.00145564	1
Abracl	7.15053e-08	-0.252476	0.066	0.119	0.00153086	1
Rhoc	7.43227e-08	-0.265579	0.187	0.252	0.00159117	1
Vkorc1	8.77391e-08	-0.283248	0.093	0.152	0.00187841	1
Focad	1.05017e-07	0.271457	0.103	0.062	0.00224831	1
Tead2	1.14784e-07	0.258929	0.183	0.12	0.00245741	1
Polr1c	1.24724e-07	0.272388	0.128	0.087	0.00267021	1
Samd14	1.75127e-07	-0.253099	0.059	0.103	0.0037493	1
Lbh	2.62764e-07	-0.279156	0.061	0.112	0.00562552	1
Ghr	2.86248e-07	-0.256187	0.059	0.105	0.00612829	1
Pcdh18	2.87013e-07	-0.2857	0.07	0.123	0.00614467	1
Lta4h	3.81896e-07	-0.278677	0.067	0.113	0.00817601	1
Inpp5b	3.96855e-07	0.251003	0.172	0.121	0.00849627	1
Tshz2	5.13157e-07	-0.28317	0.12	0.181	0.0109862	1
Pnp	5.39296e-07	-0.251893	0.065	0.114	0.0115458	1
Lamb2	1.01277e-06	0.259591	0.145	0.092	0.0216823	1
Rarres2	1.15167e-06	-0.291545	0.077	0.121	0.0246562	1
Tnfrsf19	1.67541e-06	-0.267009	0.102	0.161	0.0358688	1
Parva	1.88653e-06	-0.2617	0.138	0.195	0.0403886	1
Golim4	2.34951e-06	-0.285175	0.16	0.206	0.0503007	1
Rab13	1.44485e-05	-0.253156	0.108	0.13	0.309328	1
Ctsl	0	1.52813	0.75	0.248	0	2
Id3	0	1.49557	0.902	0.279	0	2
Itm2b	1.64085742413029e-316	0.889412	0.978	0.822	3.51291165932054e-312	2
Casp6	0	1.44306	0.731	0.202	2.22663e-305	2
Tsc22d1	1.2159e-301	0.827818	0.99	0.81	2.60312e-297	2
Mmp11	4.08442e-288	1.39685	0.67	0.185	8.74434e-284	2
Itga6	2.20676e-284	0.962261	0.932	0.435	4.72444e-280	2
Maged2	8.1834e-273	1.09111	0.935	0.571	1.75198e-268	2
Kazald1	9.8385e-245	1.44229	0.562	0.113	2.10632e-240	2
Cpe	7.48343e-242	1.03433	0.777	0.259	1.60213e-237	2
Gatm	2.26064e-239	1.04768	0.81	0.298	4.83981e-235	2
Col1a2	1.5379e-216	-2.57689	0.132	0.525	3.29249e-212	2
Clu	4.6443e-210	1.28008	0.618	0.176	9.94299e-206	2
Gstm1	5.14092e-207	0.901038	0.896	0.452	1.10062e-202	2
Col6a2	3.10826e-195	-2.05934	0.061	0.477	6.65447e-191	2
Chchd10	1.69881e-192	0.982021	0.792	0.36	3.63697e-188	2
Col1a1	3.71576e-190	-2.32462	0.072	0.46	7.95506e-186	2
Scd2	2.76909e-181	0.945318	0.777	0.362	5.92834e-177	2
Pik3ip1	3.5174e-178	1.14341	0.454	0.097	7.5304e-174	2
Col6a1	9.39084e-174	-1.78857	0.043	0.421	2.01048e-169	2
Col3a1	1.20373e-172	-1.71745	0.406	0.598	2.57706e-168	2
Arxes2	1.38227e-166	1.03771	0.621	0.213	2.95931e-162	2
Smad6	2.62637e-163	1.19094	0.389	0.067	5.6228e-159	2
Igfbp7	5.82727e-163	-2.04557	0.044	0.402	1.24756e-158	2
Serpinb6a	2.92382e-150	1.02716	0.739	0.374	6.2596e-146	2
Grem2	2.44112e-148	1.08605	0.47	0.123	5.22619e-144	2
Mphosph8	1.02215e-147	1.11684	0.444	0.117	2.18832e-143	2
Fhl1	4.06428e-146	1.02382	0.394	0.08	8.70122e-142	2
Hmgcs2	2.24973e-145	0.947528	0.495	0.136	4.81644e-141	2
Ano1	4.37037e-144	1.09553	0.526	0.162	9.35652e-140	2
Ivns1abp	1.43043e-141	0.923795	0.614	0.232	3.06241e-137	2
Map1b	3.07432e-136	0.987528	0.496	0.148	6.58181e-132	2
St3gal5	1.45154e-132	0.879171	0.694	0.333	3.10761e-128	2
Mmp2	3.75668e-129	-1.6578	0.063	0.371	8.04267e-125	2
mt.Co1	2.28848e-128	0.303749	1	0.994	4.8994e-124	2
Angptl6	8.46109e-127	0.94751	0.252	0.03	1.81144e-122	2
Timp3	1.1356e-125	0.924925	0.6	0.248	2.43121e-121	2
Dag1	1.76952e-124	0.685109	0.747	0.375	3.78837e-120	2
Col18a1	2.79522e-121	0.751691	0.595	0.233	5.98428e-117	2
Thbs1	9.75871e-120	0.764461	0.74	0.381	2.08924e-115	2
Sparcl1	3.45374e-119	-1.64688	0.065	0.366	7.39411e-115	2
Calm2	1.7441e-118	0.740607	0.796	0.562	3.73394e-114	2
Dlk1	8.36388e-117	-1.86852	0.054	0.354	1.79062e-112	2
Actg1	6.73583e-116	0.35542	0.992	0.929	1.44207e-111	2
Hey2	1.23931e-114	0.909897	0.259	0.037	2.65324e-110	2
Runx1	1.30309e-112	0.965186	0.395	0.109	2.78978e-108	2
Dcn	1.10917e-110	-1.52122	0.154	0.428	2.37462e-106	2
Igfbp5	1.81164e-108	0.589371	0.83	0.501	3.87853e-104	2
Hmgb2	4.644e-108	-1.48392	0.141	0.387	9.94233e-104	2
Pabpn1	1.06689e-107	0.819883	0.616	0.29	2.2841e-103	2
Socs2	8.62836e-105	0.774132	0.626	0.29	1.84724e-100	2
Mfap4	2.16977e-103	-1.44763	0.031	0.287	4.64525e-99	2
Txnip	4.57858e-101	0.636443	0.827	0.552	9.80228e-97	2
Akr1c14	9.97246e-101	0.963666	0.347	0.091	2.135e-96	2
Alcam	2.12389e-98	0.879311	0.356	0.096	4.54703e-94	2
Gpx1	4.35113e-97	-1.34325	0.265	0.379	9.31533e-93	2
Cyb5a	5.68719e-97	0.815325	0.582	0.285	1.21757e-92	2
Wbp5	3.10491e-96	0.652146	0.854	0.599	6.64731e-92	2
Anxa2	3.72543e-96	0.641607	0.639	0.306	7.97577e-92	2
Kitl	3.26704e-94	0.676596	0.519	0.21	6.99441e-90	2
Sgms2	4.54606e-94	0.892577	0.329	0.087	9.73266e-90	2
Aplp2	4.57966e-93	0.718292	0.609	0.307	9.8046e-89	2
Gstm2	1.59403e-92	0.507109	0.578	0.268	3.41265e-88	2
Igfbp4	2.15668e-92	-1.21973	0.196	0.453	4.61723e-88	2
Pla2g12a	1.22135e-91	0.802238	0.318	0.089	2.61479e-87	2
Rplp0	1.69779e-91	-0.609558	0.779	0.862	3.63479e-87	2
Sox4	6.47058e-91	0.682603	0.677	0.362	1.38529e-86	2
Mgst1	2.30905e-90	0.682443	0.552	0.245	4.94345e-86	2
Akr1cl	2.77549e-90	0.897635	0.547	0.268	5.94205e-86	2
Csrp1	4.34501e-90	-1.22365	0.045	0.281	9.30224e-86	2
Ptprd	1.16757e-89	0.758348	0.574	0.277	2.49965e-85	2
Fam110c	1.83075e-89	0.791304	0.262	0.056	3.91946e-85	2
Emilin1	7.9107e-88	-1.21527	0.02	0.24	1.6936e-83	2
[truncated: 23,178 more rows]
